# Supplementary material for: Novel phosphate deficiency-responsive long non-coding RNAs in the legume model plant Medicago truncatula
Source: J Exp Bot. 2017 Nov 20;68(21-22):5937–48. doi: 10.1093/jxb/erx384 (PMC5854128; doi:10.1093/jxb/erx384)
Supplement: supplementary_table_S2 [file erx384_suppl_supplementary_table_s2.xls]

## Sheet: Sheet1
LncRNAs	Locus
TCONS_00000026	chr1:195717-195962
TCONS_00000031	chr1:220849-225009
TCONS_00000048	chr1:324334-334086
TCONS_00000063	chr1:375737-381884
TCONS_00000067	chr1:400338-404482
TCONS_00000068	chr1:400338-404482
TCONS_00000073	chr1:460296-460846
TCONS_00000074	chr1:460991-470063
TCONS_00000075	chr1:460991-470063
TCONS_00000078	chr1:479981-487134
TCONS_00000079	chr1:479981-487134
TCONS_00000085	chr1:541464-545711
TCONS_00000086	chr1:563998-568578
TCONS_00000117	chr1:769624-772406
TCONS_00000145	chr1:1010880-1011431
TCONS_00000165	chr1:1149227-1151279
TCONS_00000166	chr1:1149227-1151279
TCONS_00000179	chr1:1250604-1253187
TCONS_00000184	chr1:1298362-1298574
TCONS_00000185	chr1:1318194-1322297
TCONS_00000186	chr1:1318194-1322297
TCONS_00000205	chr1:1468307-1480339
TCONS_00000206	chr1:1468307-1480339
TCONS_00000207	chr1:1468307-1480339
TCONS_00000211	chr1:1504554-1505152
TCONS_00000212	chr1:1505245-1506225
TCONS_00000230	chr1:1690086-1690318
TCONS_00000231	chr1:1690743-1700998
TCONS_00000233	chr1:1690743-1700998
TCONS_00000247	chr1:1734025-1739536
TCONS_00000249	chr1:1758256-1761173
TCONS_00000251	chr1:1778110-1787148
TCONS_00000275	chr1:2156450-2167132
TCONS_00000286	chr1:2228522-2229294
TCONS_00000296	chr1:2322238-2325896
TCONS_00000300	chr1:2379502-2379705
TCONS_00000303	chr1:2424034-2424448
TCONS_00000334	chr1:2606255-2606738
TCONS_00000337	chr1:2626006-2627853
TCONS_00000344	chr1:2677787-2683725
TCONS_00000357	chr1:2703225-2711821
TCONS_00000373	chr1:2818140-2820081
TCONS_00000402	chr1:3062077-3065749
TCONS_00000403	chr1:3065802-3066246
TCONS_00000404	chr1:3066376-3070739
TCONS_00000410	chr1:3122820-3126231
TCONS_00000421	chr1:3222058-3225818
TCONS_00000422	chr1:3222058-3225818
TCONS_00000427	chr1:3303628-3303911
TCONS_00000428	chr1:3304462-3304803
TCONS_00000429	chr1:3305209-3308903
TCONS_00000431	chr1:3305209-3308903
TCONS_00000432	chr1:3308948-3309710
TCONS_00000433	chr1:3309809-3310601
TCONS_00000437	chr1:3331909-3336321
TCONS_00000447	chr1:3381302-3383894
TCONS_00000450	chr1:3418916-3419285
TCONS_00000454	chr1:3428692-3429558
TCONS_00000474	chr1:3664938-3672306
TCONS_00000475	chr1:3673266-3676465
TCONS_00000486	chr1:3764473-3769324
TCONS_00000490	chr1:3809847-3820269
TCONS_00000499	chr1:3975306-3979166
TCONS_00000503	chr1:3997245-4003182
TCONS_00000506	chr1:4018547-4026561
TCONS_00000507	chr1:4018547-4026561
TCONS_00000511	chr1:4041899-4042873
TCONS_00000518	chr1:4120339-4120767
TCONS_00000519	chr1:4121220-4122595
TCONS_00000520	chr1:4121220-4122595
TCONS_00000529	chr1:4209875-4210394
TCONS_00000546	chr1:4321579-4325279
TCONS_00000547	chr1:4327002-4327407
TCONS_00000548	chr1:4327590-4329810
TCONS_00000563	chr1:4362759-4369074
TCONS_00000564	chr1:4362759-4369074
TCONS_00000574	chr1:4416254-4421568
TCONS_00000575	chr1:4416254-4421568
TCONS_00000576	chr1:4442568-4446995
TCONS_00000581	chr1:4467928-4469648
TCONS_00000584	chr1:4477498-4482536
TCONS_00000592	chr1:4546640-4550572
TCONS_00000613	chr1:4703137-4712716
TCONS_00000614	chr1:4747380-4747654
TCONS_00000616	chr1:4748029-4752914
TCONS_00000619	chr1:4779953-4784199
TCONS_00000620	chr1:4779953-4784199
TCONS_00000621	chr1:4779953-4784199
TCONS_00000622	chr1:4779953-4784199
TCONS_00000635	chr1:4936229-4938216
TCONS_00000668	chr1:5174350-5180825
TCONS_00000675	chr1:5248377-5250312
TCONS_00000699	chr1:5515355-5523900
TCONS_00000700	chr1:5515355-5523900
TCONS_00000702	chr1:5515355-5523900
TCONS_00000705	chr1:5542119-5545346
TCONS_00000706	chr1:5542119-5545346
TCONS_00000751	chr1:5937552-5942755
TCONS_00000752	chr1:5937552-5942755
TCONS_00000761	chr1:5985757-5992745
TCONS_00000762	chr1:5985757-5992745
TCONS_00000788	chr1:6161942-6165378
TCONS_00000845	chr1:6496816-6502295
TCONS_00000850	chr1:6614640-6615239
TCONS_00000859	chr1:6646691-6652786
TCONS_00000860	chr1:6656869-6657444
TCONS_00000861	chr1:6657504-6658196
TCONS_00000892	chr1:6905166-6911317
TCONS_00000893	chr1:6905166-6911317
TCONS_00000894	chr1:6905166-6911317
TCONS_00000895	chr1:6905166-6911317
TCONS_00000896	chr1:6905166-6911317
TCONS_00000897	chr1:6905166-6911317
TCONS_00000898	chr1:6905166-6911317
TCONS_00000899	chr1:6923852-6929942
TCONS_00000900	chr1:6923852-6929942
TCONS_00000905	chr1:6954669-6955087
TCONS_00000906	chr1:6957965-6958835
TCONS_00000921	chr1:7033582-7042234
TCONS_00000939	chr1:7215019-7218807
TCONS_00000942	chr1:7237846-7239064
TCONS_00000949	chr1:7248597-7253139
TCONS_00000953	chr1:7257246-7263623
TCONS_00000997	chr1:7626667-7630469
TCONS_00000998	chr1:7633867-7637366
TCONS_00000999	chr1:7640698-7642784
TCONS_00001004	chr1:7673109-7675299
TCONS_00001044	chr1:7896002-7909455
TCONS_00001049	chr1:7934391-7935047
TCONS_00001062	chr1:8038537-8040000
TCONS_00001063	chr1:8038537-8040000
TCONS_00001064	chr1:8041747-8043377
TCONS_00001068	chr1:8076737-8082271
TCONS_00001078	chr1:8153577-8154569
TCONS_00001082	chr1:8206317-8208807
TCONS_00001094	chr1:8330803-8331030
TCONS_00001096	chr1:8339213-8346097
TCONS_00001119	chr1:8564268-8568905
TCONS_00001131	chr1:8665302-8669982
TCONS_00001140	chr1:8744925-8745548
TCONS_00001157	chr1:8830190-8835899
TCONS_00001159	chr1:8838300-8844393
TCONS_00001169	chr1:8881746-8882423
TCONS_00001170	chr1:8885091-8887069
TCONS_00001178	chr1:8964032-8965363
TCONS_00001179	chr1:8965927-8972675
TCONS_00001180	chr1:8965927-8972675
TCONS_00001186	chr1:9053949-9054254
TCONS_00001187	chr1:9054618-9055693
TCONS_00001189	chr1:9061834-9064589
TCONS_00001191	chr1:9071903-9073795
TCONS_00001206	chr1:9224396-9226022
TCONS_00001208	chr1:9241801-9243917
TCONS_00001211	chr1:9249927-9251100
TCONS_00001212	chr1:9252863-9254095
TCONS_00001219	chr1:9322819-9327037
TCONS_00001220	chr1:9322819-9327037
TCONS_00001221	chr1:9322819-9327037
TCONS_00001222	chr1:9322819-9327037
TCONS_00001223	chr1:9322819-9327037
TCONS_00001224	chr1:9322819-9327037
TCONS_00001225	chr1:9322819-9327037
TCONS_00001227	chr1:9322819-9327037
TCONS_00001233	chr1:9343186-9343855
TCONS_00001235	chr1:9343968-9348041
TCONS_00001238	chr1:9361301-9362635
TCONS_00001239	chr1:9361301-9362635
TCONS_00001242	chr1:9396919-9401393
TCONS_00001243	chr1:9406676-9407592
TCONS_00001244	chr1:9408243-9410473
TCONS_00001250	chr1:9423621-9433364
TCONS_00001273	chr1:9564093-9573739
TCONS_00001278	chr1:9594179-9603132
TCONS_00001283	chr1:9712473-9715479
TCONS_00001287	chr1:9760395-9761428
TCONS_00001288	chr1:9761621-9762325
TCONS_00001289	chr1:9762405-9770962
TCONS_00001290	chr1:9762405-9770962
TCONS_00001293	chr1:9855499-9856511
TCONS_00001294	chr1:9865360-9868154
TCONS_00001334	chr1:10141495-10149317
TCONS_00001386	chr1:10511490-10511895
TCONS_00001387	chr1:10521042-10531288
TCONS_00001388	chr1:10521042-10531288
TCONS_00001389	chr1:10521042-10531288
TCONS_00001399	chr1:10707440-10707904
TCONS_00001402	chr1:10725734-10729237
TCONS_00001403	chr1:10725734-10729237
TCONS_00001406	chr1:10751750-10756638
TCONS_00001407	chr1:10751750-10756638
TCONS_00001413	chr1:10853593-10857733
TCONS_00001418	chr1:10901084-10906095
TCONS_00001422	chr1:10913584-10922440
TCONS_00001429	chr1:10979835-10983354
TCONS_00001430	chr1:10979835-10983354
TCONS_00001442	chr1:11032637-11035312
TCONS_00001444	chr1:11041955-11050243
TCONS_00001445	chr1:11041955-11050243
TCONS_00001449	chr1:11114664-11120160
TCONS_00001451	chr1:11122076-11127957
TCONS_00001473	chr1:11382665-11383833
TCONS_00001474	chr1:11387276-11387561
TCONS_00001530	chr1:11926645-11926898
TCONS_00001533	chr1:11935009-11942282
TCONS_00001538	chr1:11992920-11994279
TCONS_00001543	chr1:12048126-12057095
TCONS_00001544	chr1:12048126-12057095
TCONS_00001545	chr1:12048126-12057095
TCONS_00001546	chr1:12048126-12057095
TCONS_00001547	chr1:12048126-12057095
TCONS_00001548	chr1:12048126-12057095
TCONS_00001578	chr1:12276894-12277281
TCONS_00001579	chr1:12277394-12282496
TCONS_00001585	chr1:12313550-12319595
TCONS_00001600	chr1:12449785-12450430
TCONS_00001604	chr1:12458426-12464330
TCONS_00001632	chr1:12800758-12806090
TCONS_00001635	chr1:12817493-12827828
TCONS_00001649	chr1:13010094-13010316
TCONS_00001672	chr1:13274776-13280237
TCONS_00001676	chr1:13355171-13357600
TCONS_00001677	chr1:13355171-13357600
TCONS_00001678	chr1:13362630-13375826
TCONS_00001681	chr1:13362630-13375826
TCONS_00001682	chr1:13362630-13375826
TCONS_00001684	chr1:13396655-13397349
TCONS_00001688	chr1:13427412-13428861
TCONS_00001690	chr1:13444804-13445028
TCONS_00001696	chr1:13490386-13492151
TCONS_00001705	chr1:13549015-13550849
TCONS_00001708	chr1:13551564-13562550
TCONS_00001738	chr1:13815341-13828745
TCONS_00001749	chr1:13920232-13924682
TCONS_00001759	chr1:14127217-14127658
TCONS_00001763	chr1:14161887-14166247
TCONS_00001768	chr1:14194415-14195761
TCONS_00001778	chr1:14299106-14312366
TCONS_00001783	chr1:14334510-14335182
TCONS_00001784	chr1:14358041-14364000
TCONS_00001785	chr1:14366361-14370761
TCONS_00001811	chr1:14648766-14650927
TCONS_00001816	chr1:14668532-14670310
TCONS_00001817	chr1:14683744-14684101
TCONS_00001826	chr1:14766733-14770007
TCONS_00001827	chr1:14785830-14790405
TCONS_00001889	chr1:15495864-15496213
TCONS_00001906	chr1:15602611-15608459
TCONS_00001910	chr1:15612018-15613876
TCONS_00001930	chr1:15800209-15800616
TCONS_00001939	chr1:15919626-15925811
TCONS_00001963	chr1:16132738-16134485
TCONS_00001964	chr1:16134614-16135614
TCONS_00001980	chr1:16320513-16320780
TCONS_00001981	chr1:16321651-16325008
TCONS_00001989	chr1:16411941-16413059
TCONS_00001994	chr1:16441300-16475547
TCONS_00002002	chr1:16563013-16568246
TCONS_00002010	chr1:16761408-16765336
TCONS_00002019	chr1:16817498-16823374
TCONS_00002021	chr1:16824014-16829441
TCONS_00002043	chr1:17007104-17011013
TCONS_00002058	chr1:17137839-17144070
TCONS_00002064	chr1:17230848-17235956
TCONS_00002068	chr1:17260449-17264245
TCONS_00002069	chr1:17264938-17272396
TCONS_00002084	chr1:17481882-17486711
TCONS_00002096	chr1:17568427-17568912
TCONS_00002098	chr1:17587591-17593475
TCONS_00002105	chr1:17601145-17605195
TCONS_00002111	chr1:17635714-17641296
TCONS_00002114	chr1:17653138-17654970
TCONS_00002147	chr1:17971122-17971325
TCONS_00002178	chr1:18336184-18340650
TCONS_00002187	chr1:18487324-18491170
TCONS_00002191	chr1:18532536-18533551
TCONS_00002203	chr1:18697468-18699377
TCONS_00002220	chr1:18974219-18974869
TCONS_00002221	chr1:18975015-18975741
TCONS_00002225	chr1:18978652-18984068
TCONS_00002226	chr1:18986995-18987229
TCONS_00002227	chr1:18987429-18992271
TCONS_00002228	chr1:18987429-18992271
TCONS_00002238	chr1:19094295-19094598
TCONS_00002239	chr1:19131392-19134005
TCONS_00002240	chr1:19140716-19141950
TCONS_00002243	chr1:19152044-19155895
TCONS_00002248	chr1:19231044-19236980
TCONS_00002250	chr1:19239144-19244938
TCONS_00002268	chr1:19410572-19415132
TCONS_00002296	chr1:19619399-19622399
TCONS_00002300	chr1:19653367-19659678
TCONS_00002314	chr1:19768722-19772698
TCONS_00002315	chr1:19768722-19772698
TCONS_00002317	chr1:19799817-19813880
TCONS_00002321	chr1:19849456-19849660
TCONS_00002325	chr1:19901402-19902108
TCONS_00002341	chr1:20001769-20007703
TCONS_00002346	chr1:20033962-20042252
TCONS_00002358	chr1:20201913-20202253
TCONS_00002360	chr1:20202690-20209245
TCONS_00002361	chr1:20202690-20209245
TCONS_00002366	chr1:20294744-20294984
TCONS_00002393	chr1:20576840-20584232
TCONS_00002416	chr1:21035155-21039219
TCONS_00002428	chr1:21197924-21198219
TCONS_00002447	chr1:21362960-21378977
TCONS_00002448	chr1:21362960-21378977
TCONS_00002450	chr1:21385589-21385887
TCONS_00002451	chr1:21386061-21390692
TCONS_00002452	chr1:21425288-21429735
TCONS_00002453	chr1:21425288-21429735
TCONS_00002469	chr1:21523685-21527449
TCONS_00002475	chr1:21621259-21630739
TCONS_00002483	chr1:21799532-21800098
TCONS_00002487	chr1:21873078-21875779
TCONS_00002501	chr1:22029307-22029747
TCONS_00002502	chr1:22039160-22039512
TCONS_00002503	chr1:22049274-22049507
TCONS_00002509	chr1:22205485-22206392
TCONS_00002512	chr1:22217936-22219711
TCONS_00002516	chr1:22336532-22336803
TCONS_00002522	chr1:22390612-22397712
TCONS_00002535	chr1:22586101-22591123
TCONS_00002546	chr1:22767197-22776506
TCONS_00002548	chr1:22811841-22812123
TCONS_00002549	chr1:22812166-22815973
TCONS_00002553	chr1:22869608-22870671
TCONS_00002557	chr1:22884352-22884732
TCONS_00002569	chr1:23048463-23052971
TCONS_00002570	chr1:23073264-23078580
TCONS_00002571	chr1:23082349-23083066
TCONS_00002594	chr1:23538019-23538601
TCONS_00002598	chr1:23589036-23589274
TCONS_00002607	chr1:23655899-23658658
TCONS_00002608	chr1:23655899-23658658
TCONS_00002621	chr1:23744055-23749689
TCONS_00002622	chr1:23750952-23756195
TCONS_00002624	chr1:23792974-23799384
TCONS_00002626	chr1:23810775-23814217
TCONS_00002627	chr1:23829869-23834337
TCONS_00002649	chr1:24170679-24171295
TCONS_00002657	chr1:24255130-24265162
TCONS_00002670	chr1:24385001-24385371
TCONS_00002673	chr1:24429350-24431207
TCONS_00002675	chr1:24443497-24447882
TCONS_00002676	chr1:24443497-24447882
TCONS_00002677	chr1:24449935-24450307
TCONS_00002700	chr1:24659664-24659955
TCONS_00002702	chr1:24684384-24684783
TCONS_00002708	chr1:24709061-24712400
TCONS_00002709	chr1:24713908-24716837
TCONS_00002714	chr1:24743574-24747585
TCONS_00002715	chr1:24743574-24747585
TCONS_00002735	chr1:24993460-24993737
TCONS_00002754	chr1:25246374-25246774
TCONS_00002774	chr1:25459006-25470664
TCONS_00002779	chr1:25549916-25553184
TCONS_00002780	chr1:25553568-25558596
TCONS_00002783	chr1:25583005-25584776
TCONS_00002798	chr1:25862415-25863041
TCONS_00002809	chr1:25901990-25918980
TCONS_00002818	chr1:25969429-25969977
TCONS_00002824	chr1:26014090-26019879
TCONS_00002839	chr1:26183577-26188613
TCONS_00002869	chr1:26435574-26440306
TCONS_00002893	chr1:26688175-26689188
TCONS_00002895	chr1:26772408-26778541
TCONS_00002901	chr1:26845129-26849702
TCONS_00002903	chr1:26864171-26864966
TCONS_00002919	chr1:26955766-26959978
TCONS_00002920	chr1:26955766-26959978
TCONS_00002921	chr1:26963050-26966915
TCONS_00002922	chr1:26963050-26966915
TCONS_00002923	chr1:26963050-26966915
TCONS_00002924	chr1:26980179-26982179
TCONS_00002928	chr1:27058288-27062856
TCONS_00002933	chr1:27093414-27098945
TCONS_00002950	chr1:27319296-27325491
TCONS_00002972	chr1:27559938-27566660
TCONS_00002973	chr1:27559938-27566660
TCONS_00002979	chr1:27661468-27665753
TCONS_00002989	chr1:27773189-27774511
TCONS_00003020	chr1:28073327-28077943
TCONS_00003031	chr1:28166295-28167171
TCONS_00003041	chr1:28268838-28272292
TCONS_00003046	chr1:28299117-28308855
TCONS_00003047	chr1:28299117-28308855
TCONS_00003057	chr1:28368144-28370923
TCONS_00003067	chr1:28422023-28424209
TCONS_00003069	chr1:28438089-28441411
TCONS_00003070	chr1:28438089-28441411
TCONS_00003085	chr1:28523576-28534404
TCONS_00003101	chr1:28662550-28668121
TCONS_00003102	chr1:28683556-28690813
TCONS_00003117	chr1:28815958-28822118
TCONS_00003119	chr1:28845121-28845605
TCONS_00003120	chr1:28845739-28850036
TCONS_00003125	chr1:28869459-28884552
TCONS_00003134	chr1:28929367-28936835
TCONS_00003135	chr1:28929367-28936835
TCONS_00003136	chr1:28929367-28936835
TCONS_00003137	chr1:28929367-28936835
TCONS_00003138	chr1:28937651-28940443
TCONS_00003139	chr1:28975485-28978404
TCONS_00003143	chr1:29023277-29025611
TCONS_00003150	chr1:29109042-29111688
TCONS_00003155	chr1:29174619-29175064
TCONS_00003156	chr1:29179803-29181747
TCONS_00003164	chr1:29224499-29230907
TCONS_00003165	chr1:29234922-29240102
TCONS_00003166	chr1:29234922-29240102
TCONS_00003191	chr1:29440314-29440577
TCONS_00003196	chr1:29497674-29500377
TCONS_00003199	chr1:29503535-29505276
TCONS_00003200	chr1:29507007-29509827
TCONS_00003208	chr1:29644613-29644916
TCONS_00003232	chr1:29727335-29736862
TCONS_00003243	chr1:29881719-29882406
TCONS_00003253	chr1:30015858-30018391
TCONS_00003258	chr1:30025775-30032795
TCONS_00003261	chr1:30040699-30044664
TCONS_00003274	chr1:30238374-30239508
TCONS_00003285	chr1:30330852-30331127
TCONS_00003306	chr1:30607523-30611049
TCONS_00003310	chr1:30687845-30690112
TCONS_00003311	chr1:30690885-30694769
TCONS_00003312	chr1:30690885-30694769
TCONS_00003313	chr1:30690885-30694769
TCONS_00003314	chr1:30695485-30699907
TCONS_00003315	chr1:30695485-30699907
TCONS_00003319	chr1:30758212-30762895
TCONS_00003343	chr1:31059201-31064547
TCONS_00003344	chr1:31059201-31064547
TCONS_00003345	chr1:31059201-31064547
TCONS_00003358	chr1:31178127-31193990
TCONS_00003363	chr1:31251459-31251750
TCONS_00003364	chr1:31268994-31275119
TCONS_00003366	chr1:31268994-31275119
TCONS_00003375	chr1:31344051-31344299
TCONS_00003377	chr1:31379234-31380180
TCONS_00003379	chr1:31389820-31398273
TCONS_00003381	chr1:31440603-31444109
TCONS_00003386	chr1:31509134-31512718
TCONS_00003399	chr1:31578502-31582969
TCONS_00003414	chr1:31799224-31801602
TCONS_00003435	chr1:32023958-32030809
TCONS_00003436	chr1:32023958-32030809
TCONS_00003446	chr1:32076338-32084987
TCONS_00003463	chr1:32220123-32236647
TCONS_00003465	chr1:32252523-32260270
TCONS_00003466	chr1:32261552-32262211
TCONS_00003467	chr1:32262310-32265730
TCONS_00003481	chr1:32365225-32366304
TCONS_00003490	chr1:32421280-32424577
TCONS_00003491	chr1:32425621-32432703
TCONS_00003513	chr1:32581446-32587679
TCONS_00003520	chr1:32630965-32639022
TCONS_00003528	chr1:32681666-32684156
TCONS_00003539	chr1:32832755-32833181
TCONS_00003549	chr1:32897103-32903800
TCONS_00003559	chr1:32955576-32959935
TCONS_00003588	chr1:33201239-33205305
TCONS_00003595	chr1:33269789-33284009
TCONS_00003597	chr1:33308161-33308639
TCONS_00003598	chr1:33315854-33321082
TCONS_00003622	chr1:33542646-33542999
TCONS_00003633	chr1:33729768-33730155
TCONS_00003650	chr1:33987456-33999242
TCONS_00003658	chr1:34096692-34097146
TCONS_00003662	chr1:34147223-34150836
TCONS_00003670	chr1:34176364-34180190
TCONS_00003703	chr1:34373671-34375514
TCONS_00003712	chr1:34457549-34462026
TCONS_00003735	chr1:34623191-34630596
TCONS_00003752	chr1:34803694-34808544
TCONS_00003758	chr1:34880122-34881794
TCONS_00003759	chr1:34882755-34883372
TCONS_00003761	chr1:34883756-34884381
TCONS_00003762	chr1:34919690-34920213
TCONS_00003780	chr1:34993820-34998945
TCONS_00003788	chr1:35043857-35049014
TCONS_00003806	chr1:35218596-35223265
TCONS_00003808	chr1:35224907-35228926
TCONS_00003814	chr1:35267349-35273440
TCONS_00003820	chr1:35298398-35303082
TCONS_00003823	chr1:35323628-35335193
TCONS_00003824	chr1:35342317-35342719
TCONS_00003830	chr1:35419590-35423926
TCONS_00003831	chr1:35424461-35428320
TCONS_00003832	chr1:35424461-35428320
TCONS_00003881	chr1:35806910-35813176
TCONS_00003902	chr1:35973244-35977175
TCONS_00003903	chr1:35993127-36000358
TCONS_00003904	chr1:36005692-36006005
TCONS_00003905	chr1:36006014-36011220
TCONS_00003909	chr1:36030582-36033516
TCONS_00003910	chr1:36030582-36033516
TCONS_00003911	chr1:36030582-36033516
TCONS_00003915	chr1:36148104-36152643
TCONS_00003916	chr1:36148104-36152643
TCONS_00003919	chr1:36159798-36163006
TCONS_00003930	chr1:36261412-36271034
TCONS_00003931	chr1:36261412-36271034
TCONS_00003932	chr1:36261412-36271034
TCONS_00003933	chr1:36261412-36271034
TCONS_00003935	chr1:36261412-36271034
TCONS_00003976	chr1:36575230-36579170
TCONS_00003979	chr1:36623272-36629502
TCONS_00003984	chr1:36640028-36642434
TCONS_00003994	chr1:36674243-36674511
TCONS_00004022	chr1:36891329-36894157
TCONS_00004045	chr1:37019446-37026759
TCONS_00004059	chr1:37117937-37125054
TCONS_00004070	chr1:37172141-37172366
TCONS_00004072	chr1:37186021-37190922
TCONS_00004086	chr1:37293431-37296513
TCONS_00004104	chr1:37429148-37433503
TCONS_00004111	chr1:37488583-37495570
TCONS_00004127	chr1:37677273-37677707
TCONS_00004139	chr1:37800004-37803720
TCONS_00004140	chr1:37800004-37803720
TCONS_00004141	chr1:37800004-37803720
TCONS_00004142	chr1:37809360-37812316
TCONS_00004143	chr1:37809360-37812316
TCONS_00004196	chr1:38219517-38224773
TCONS_00004217	chr1:38544842-38545148
TCONS_00004218	chr1:38545325-38545822
TCONS_00004231	chr1:38640291-38643291
TCONS_00004249	chr1:38725662-38728964
TCONS_00004252	chr1:38747524-38747734
TCONS_00004253	chr1:38748195-38748427
TCONS_00004260	chr1:38805102-38810623
TCONS_00004261	chr1:38811475-38814901
TCONS_00004301	chr1:39071507-39075215
TCONS_00004302	chr1:39071507-39075215
TCONS_00004355	chr1:39402464-39411515
TCONS_00004364	chr1:39488836-39489571
TCONS_00004372	chr1:39538248-39544838
TCONS_00004381	chr1:39590114-39605065
TCONS_00004404	chr1:39797415-39804874
TCONS_00004418	chr1:39893925-39900879
TCONS_00004419	chr1:39893925-39900879
TCONS_00004420	chr1:39893925-39900879
TCONS_00004421	chr1:39903142-39904186
TCONS_00004444	chr1:40088992-40089845
TCONS_00004446	chr1:40095804-40099179
TCONS_00004453	chr1:40143420-40148162
TCONS_00004459	chr1:40170316-40192601
TCONS_00004460	chr1:40170316-40192601
TCONS_00004467	chr1:40254727-40259713
TCONS_00004468	chr1:40262679-40267305
TCONS_00004469	chr1:40282012-40282239
TCONS_00004471	chr1:40296506-40296897
TCONS_00004476	chr1:40345733-40358661
TCONS_00004481	chr1:40398250-40399905
TCONS_00004488	chr1:40445893-40453740
TCONS_00004496	chr1:40493771-40497935
TCONS_00004504	chr1:40550012-40552556
TCONS_00004525	chr1:40642475-40643040
TCONS_00004526	chr1:40651509-40654708
TCONS_00004557	chr1:40849816-40850098
TCONS_00004560	chr1:40911753-40921678
TCONS_00004568	chr1:41010618-41018260
TCONS_00004595	chr1:41405252-41406130
TCONS_00004632	chr1:41604017-41606848
TCONS_00004650	chr1:41714231-41720977
TCONS_00004651	chr1:41725535-41725878
TCONS_00004655	chr1:41762858-41763115
TCONS_00004656	chr1:41813157-41816599
TCONS_00004664	chr1:41848556-41855073
TCONS_00004671	chr1:41928586-41930563
TCONS_00004672	chr1:41928586-41930563
TCONS_00004673	chr1:41930950-41936273
TCONS_00004674	chr1:41930950-41936273
TCONS_00004675	chr1:41930950-41936273
TCONS_00004677	chr1:41975294-41975853
TCONS_00004678	chr1:41975898-41981872
TCONS_00004680	chr1:41984739-41988793
TCONS_00004684	chr1:42040975-42047815
TCONS_00004685	chr1:42083216-42083680
TCONS_00004686	chr1:42083780-42085823
TCONS_00004688	chr1:42097631-42098533
TCONS_00004749	chr1:42481139-42482376
TCONS_00004753	chr1:42514595-42514818
TCONS_00004771	chr1:42565558-42569895
TCONS_00004776	chr1:42656724-42660104
TCONS_00004777	chr1:42656724-42660104
TCONS_00004788	chr1:42763907-42766828
TCONS_00004810	chr1:42902494-42903115
TCONS_00004811	chr1:42903276-42905525
TCONS_00004812	chr1:42903276-42905525
TCONS_00004825	chr1:43025793-43026301
TCONS_00004826	chr1:43026515-43030040
TCONS_00004827	chr1:43050350-43054596
TCONS_00004841	chr1:43140597-43142418
TCONS_00004845	chr1:43177665-43187539
TCONS_00004851	chr1:43227879-43228566
TCONS_00004852	chr1:43242159-43247569
TCONS_00004853	chr1:43242159-43247569
TCONS_00004861	chr1:43307163-43310146
TCONS_00004862	chr1:43321502-43325249
TCONS_00004893	chr1:43612579-43619585
TCONS_00004897	chr1:43651422-43654973
TCONS_00004900	chr1:43716992-43723148
TCONS_00004902	chr1:43716992-43723148
TCONS_00004904	chr1:43766592-43769198
TCONS_00004910	chr1:43786535-43798038
TCONS_00004914	chr1:43861807-43867491
TCONS_00004925	chr1:43928825-43937666
TCONS_00004943	chr1:44028472-44033341
TCONS_00004953	chr1:44102261-44106714
TCONS_00004954	chr1:44115398-44119424
TCONS_00004955	chr1:44115398-44119424
TCONS_00004956	chr1:44115398-44119424
TCONS_00004964	chr1:44147404-44154278
TCONS_00004969	chr1:44192515-44195024
TCONS_00004971	chr1:44192515-44195024
TCONS_00004976	chr1:44211379-44215740
TCONS_00004988	chr1:44272917-44273402
TCONS_00004989	chr1:44280575-44286812
TCONS_00005000	chr1:44398157-44403395
TCONS_00005001	chr1:44398157-44403395
TCONS_00005016	chr1:44470381-44471198
TCONS_00005017	chr1:44475497-44477041
TCONS_00005020	chr1:44480271-44483885
TCONS_00005021	chr1:44484064-44487128
TCONS_00005031	chr1:44575428-44576035
TCONS_00005032	chr1:44576449-44576995
TCONS_00005033	chr1:44577153-44579113
TCONS_00005047	chr1:44726024-44726648
TCONS_00005048	chr1:44747554-44752922
TCONS_00005066	chr1:44870279-44882360
TCONS_00005067	chr1:44883234-44887996
TCONS_00005068	chr1:44883234-44887996
TCONS_00005069	chr1:44883234-44887996
TCONS_00005089	chr1:44994276-44994577
TCONS_00005090	chr1:44995043-44998796
TCONS_00005092	chr1:45018940-45024799
TCONS_00005099	chr1:45034973-45036922
TCONS_00005100	chr1:45042675-45044098
TCONS_00005101	chr1:45050958-45051273
TCONS_00005109	chr1:45093844-45100320
TCONS_00005138	chr1:45219197-45219497
TCONS_00005139	chr1:45219672-45219940
TCONS_00005140	chr1:45219997-45223962
TCONS_00005142	chr1:45219997-45223962
TCONS_00005144	chr1:45227073-45227391
TCONS_00005145	chr1:45227928-45234579
TCONS_00005148	chr1:45245255-45249302
TCONS_00005157	chr1:45308426-45308637
TCONS_00005162	chr1:45352459-45357818
TCONS_00005189	chr1:45553187-45553475
TCONS_00005207	chr1:45665104-45666400
TCONS_00005217	chr1:45730922-45731352
TCONS_00005223	chr1:45775787-45780012
TCONS_00005224	chr1:45775787-45780012
TCONS_00005231	chr1:45859317-45862741
TCONS_00005259	chr1:45972251-45976943
TCONS_00005273	chr1:46024289-46028094
TCONS_00005293	chr1:46145256-46147559
TCONS_00005297	chr1:46174939-46176157
TCONS_00005307	chr1:46251011-46253536
TCONS_00005308	chr1:46254942-46261027
TCONS_00005309	chr1:46261359-46261722
TCONS_00005310	chr1:46266005-46269033
TCONS_00005311	chr1:46266005-46269033
TCONS_00005324	chr1:46346580-46351097
TCONS_00005356	chr1:46617092-46617329
TCONS_00005357	chr1:46621205-46621672
TCONS_00005364	chr1:46707985-46712682
TCONS_00005366	chr1:46707985-46712682
TCONS_00005393	chr1:46890112-46895293
TCONS_00005401	chr1:46950178-46959114
TCONS_00005402	chr1:46950178-46959114
TCONS_00005403	chr1:46950178-46959114
TCONS_00005404	chr1:46950178-46959114
TCONS_00005410	chr1:46982176-46985926
TCONS_00005412	chr1:47045261-47052250
TCONS_00005413	chr1:47045261-47052250
TCONS_00005429	chr1:47123632-47124405
TCONS_00005469	chr1:47404043-47410334
TCONS_00005472	chr1:47415740-47417106
TCONS_00005474	chr1:47429594-47430187
TCONS_00005475	chr1:47441081-47444403
TCONS_00005485	chr1:47528578-47532202
TCONS_00005486	chr1:47532548-47533719
TCONS_00005487	chr1:47532548-47533719
TCONS_00005490	chr1:47560376-47561148
TCONS_00005498	chr1:47589533-47599794
TCONS_00005543	chr1:47813646-47818471
TCONS_00005550	chr1:47871381-47873554
TCONS_00005557	chr1:47943043-47945673
TCONS_00005574	chr1:48033000-48045629
TCONS_00005575	chr1:48033000-48045629
TCONS_00005576	chr1:48054617-48055760
TCONS_00005585	chr1:48158993-48165063
TCONS_00005592	chr1:48199095-48203963
TCONS_00005596	chr1:48221620-48222672
TCONS_00005605	chr1:48293843-48294157
TCONS_00005608	chr1:48328003-48332589
TCONS_00005609	chr1:48328003-48332589
TCONS_00005610	chr1:48328003-48332589
TCONS_00005611	chr1:48328003-48332589
TCONS_00005621	chr1:48429205-48433701
TCONS_00005631	chr1:48463987-48467217
TCONS_00005632	chr1:48463987-48467217
TCONS_00005635	chr1:48490445-48493684
TCONS_00005636	chr1:48503924-48504417
TCONS_00005637	chr1:48504445-48506827
TCONS_00005639	chr1:48517681-48518204
TCONS_00005652	chr1:48625772-48626635
TCONS_00005653	chr1:48629470-48629962
TCONS_00005656	chr1:48672798-48679446
TCONS_00005657	chr1:48672798-48679446
TCONS_00005666	chr1:48724361-48728970
TCONS_00005714	chr1:48979090-48980158
TCONS_00005717	chr1:49001841-49002568
TCONS_00005736	chr1:49095148-49095417
TCONS_00005748	chr1:49170048-49176267
TCONS_00005749	chr1:49170048-49176267
TCONS_00005766	chr1:49280145-49283506
TCONS_00005782	chr1:49410316-49412081
TCONS_00005783	chr1:49410316-49412081
TCONS_00005784	chr1:49419941-49420273
TCONS_00005785	chr1:49420980-49423129
TCONS_00005786	chr1:49428294-49430047
TCONS_00005787	chr1:49440157-49444589
TCONS_00005795	chr1:49484611-49489533
TCONS_00005809	chr1:49576607-49577099
TCONS_00005810	chr1:49577462-49578470
TCONS_00005815	chr1:49659587-49660939
TCONS_00005816	chr1:49661698-49662559
TCONS_00005817	chr1:49662687-49663767
TCONS_00005903	chr1:50359686-50363217
TCONS_00005904	chr1:50359686-50363217
TCONS_00005905	chr1:50359686-50363217
TCONS_00005915	chr1:50431236-50438144
TCONS_00005937	chr1:50602588-50607526
TCONS_00005942	chr1:50662164-50664256
TCONS_00005954	chr1:50719724-50725883
TCONS_00005960	chr1:50762726-50762955
TCONS_00005961	chr1:50763501-50767597
TCONS_00005977	chr1:50891636-50891851
TCONS_00005981	chr1:50927270-50927609
TCONS_00005989	chr1:51062984-51079713
TCONS_00005991	chr1:51062984-51079713
TCONS_00005992	chr1:51062984-51079713
TCONS_00005993	chr1:51062984-51079713
TCONS_00005994	chr1:51062984-51079713
TCONS_00006016	chr1:51264122-51264480
TCONS_00006024	chr1:51311787-51314962
TCONS_00006027	chr1:51409018-51417331
TCONS_00006028	chr1:51424326-51426663
TCONS_00006029	chr1:51427704-51431328
TCONS_00006042	chr1:51524475-51530570
TCONS_00006043	chr1:51531110-51533429
TCONS_00006050	chr1:51581088-51583299
TCONS_00006070	chr1:51682460-51689966
TCONS_00006077	chr1:51725484-51726735
TCONS_00006100	chr1:51841651-51842166
TCONS_00006101	chr1:51842293-51846145
TCONS_00006102	chr1:51842293-51846145
TCONS_00006113	chr1:51922572-51930436
TCONS_00006119	chr1:51961552-51962709
TCONS_00006129	chr1:52037598-52041135
TCONS_00006133	chr1:52092000-52094518
TCONS_00006151	chr1:52242423-52243654
TCONS_00006189	chr1:52479030-52483351
TCONS_00006205	chr1:52581013-52584673
TCONS_00006234	chr1:52765701-52765940
TCONS_00006235	chr1:52766153-52766742
TCONS_00006236	chr1:52766764-52769937
TCONS_00006237	chr1:52770167-52770633
TCONS_00006238	chr1:52786776-52793035
TCONS_00006242	chr1:52854812-52858896
TCONS_00006245	chr1:52870964-52871441
TCONS_00006250	chr1:52913734-52926668
TCONS_00006267	chr1:116601-117144
TCONS_00006273	chr1:123957-136521
TCONS_00006280	chr1:204128-205657
TCONS_00006305	chr1:346359-360234
TCONS_00006306	chr1:346359-360234
TCONS_00006332	chr1:479981-487134
TCONS_00006334	chr1:529207-533896
TCONS_00006340	chr1:595272-603235
TCONS_00006356	chr1:809241-809855
TCONS_00006369	chr1:993929-996385
TCONS_00006375	chr1:1022840-1023270
TCONS_00006376	chr1:1025477-1030563
TCONS_00006377	chr1:1025477-1030563
TCONS_00006378	chr1:1054694-1054913
TCONS_00006387	chr1:1184384-1184669
TCONS_00006389	chr1:1200938-1201675
TCONS_00006392	chr1:1232023-1235577
TCONS_00006394	chr1:1250604-1253187
TCONS_00006395	chr1:1250604-1253187
TCONS_00006402	chr1:1316955-1317447
TCONS_00006405	chr1:1318194-1322297
TCONS_00006414	chr1:1360196-1362833
TCONS_00006417	chr1:1399415-1399676
TCONS_00006418	chr1:1414869-1421822
TCONS_00006421	chr1:1466764-1467099
TCONS_00006423	chr1:1468307-1480339
TCONS_00006424	chr1:1468307-1480339
TCONS_00006429	chr1:1504554-1505152
TCONS_00006430	chr1:1505245-1506225
TCONS_00006431	chr1:1506309-1506516
TCONS_00006451	chr1:1665924-1669423
TCONS_00006452	chr1:1665924-1669423
TCONS_00006453	chr1:1676320-1682433
TCONS_00006454	chr1:1676320-1682433
TCONS_00006468	chr1:1729160-1733253
TCONS_00006486	chr1:1839560-1844299
TCONS_00006487	chr1:1839560-1844299
TCONS_00006504	chr1:2049155-2049587
TCONS_00006505	chr1:2049894-2050228
TCONS_00006523	chr1:2184133-2187146
TCONS_00006539	chr1:2331626-2331841
TCONS_00006540	chr1:2373103-2376719
TCONS_00006542	chr1:2373103-2376719
TCONS_00006566	chr1:2543648-2548731
TCONS_00006567	chr1:2549496-2554775
TCONS_00006576	chr1:2645516-2652405
TCONS_00006589	chr1:2692944-2702885
TCONS_00006592	chr1:2703225-2711821
TCONS_00006593	chr1:2703225-2711821
TCONS_00006594	chr1:2712445-2729896
TCONS_00006607	chr1:2832512-2833225
TCONS_00006611	chr1:2858293-2862759
TCONS_00006612	chr1:2858293-2862759
TCONS_00006619	chr1:2975766-2976206
TCONS_00006621	chr1:3000599-3004665
TCONS_00006624	chr1:3029373-3039200
TCONS_00006625	chr1:3041009-3044775
TCONS_00006636	chr1:3122820-3126231
TCONS_00006652	chr1:3282760-3284651
TCONS_00006656	chr1:3305209-3308903
TCONS_00006657	chr1:3308948-3309710
TCONS_00006658	chr1:3309809-3310601
TCONS_00006659	chr1:3310781-3311084
TCONS_00006660	chr1:3316163-3321123
TCONS_00006666	chr1:3331909-3336321
TCONS_00006667	chr1:3371040-3374758
TCONS_00006669	chr1:3381302-3383894
TCONS_00006671	chr1:3413876-3414260
TCONS_00006681	chr1:3486895-3493276
TCONS_00006701	chr1:3664938-3672306
TCONS_00006702	chr1:3664938-3672306
TCONS_00006729	chr1:3788447-3792113
TCONS_00006734	chr1:3862291-3870612
TCONS_00006774	chr1:4199625-4203695
TCONS_00006780	chr1:4255052-4259559
TCONS_00006786	chr1:4295984-4302015
TCONS_00006787	chr1:4295984-4302015
TCONS_00006796	chr1:4347791-4351565
TCONS_00006809	chr1:4371832-4377694
TCONS_00006810	chr1:4377846-4378254
TCONS_00006811	chr1:4378893-4387367
TCONS_00006813	chr1:4416254-4421568
TCONS_00006819	chr1:4457791-4464769
TCONS_00006825	chr1:4499927-4509654
TCONS_00006827	chr1:4499927-4509654
TCONS_00006828	chr1:4499927-4509654
TCONS_00006829	chr1:4499927-4509654
TCONS_00006830	chr1:4509910-4510410
TCONS_00006846	chr1:4656187-4662387
TCONS_00006855	chr1:4756901-4760907
TCONS_00006886	chr1:5119139-5121604
TCONS_00006892	chr1:5158601-5161663
TCONS_00006893	chr1:5158601-5161663
TCONS_00006899	chr1:5197084-5198039
TCONS_00006914	chr1:5360730-5364997
TCONS_00006915	chr1:5384963-5389060
TCONS_00006921	chr1:5433842-5437666
TCONS_00006922	chr1:5433842-5437666
TCONS_00006932	chr1:5515355-5523900
TCONS_00007000	chr1:6036542-6037600
TCONS_00007025	chr1:6183641-6189793
TCONS_00007026	chr1:6183641-6189793
TCONS_00007027	chr1:6183641-6189793
TCONS_00007028	chr1:6183641-6189793
TCONS_00007029	chr1:6189895-6191876
TCONS_00007031	chr1:6202661-6202867
TCONS_00007037	chr1:6250090-6256281
TCONS_00007050	chr1:6426790-6432660
TCONS_00007053	chr1:6453846-6457812
TCONS_00007054	chr1:6453846-6457812
TCONS_00007059	chr1:6494185-6494404
TCONS_00007097	chr1:6727250-6732121
TCONS_00007108	chr1:6823308-6823781
TCONS_00007110	chr1:6845306-6848167
TCONS_00007111	chr1:6852264-6854538
TCONS_00007114	chr1:6865441-6872790
TCONS_00007125	chr1:6905166-6911317
TCONS_00007126	chr1:6911399-6912243
TCONS_00007127	chr1:6923852-6929942
TCONS_00007136	chr1:6957965-6958835
TCONS_00007140	chr1:6980741-6989435
TCONS_00007158	chr1:7074825-7075198
TCONS_00007159	chr1:7076377-7077932
TCONS_00007160	chr1:7079788-7085439
TCONS_00007205	chr1:7343938-7349614
TCONS_00007238	chr1:7640698-7642784
TCONS_00007249	chr1:7765693-7770614
TCONS_00007252	chr1:7856041-7856687
TCONS_00007253	chr1:7861131-7870605
TCONS_00007254	chr1:7861131-7870605
TCONS_00007275	chr1:8038537-8040000
TCONS_00007306	chr1:8230876-8235973
TCONS_00007308	chr1:8257516-8258533
TCONS_00007365	chr1:8552092-8555563
TCONS_00007369	chr1:8612935-8617044
TCONS_00007372	chr1:8644953-8645304
TCONS_00007378	chr1:8721102-8721312
TCONS_00007396	chr1:8852370-8858917
TCONS_00007397	chr1:8852370-8858917
TCONS_00007400	chr1:8881746-8882423
TCONS_00007401	chr1:8885091-8887069
TCONS_00007421	chr1:9073930-9074460
TCONS_00007422	chr1:9074752-9076121
TCONS_00007424	chr1:9079281-9080326
TCONS_00007426	chr1:9099340-9101775
TCONS_00007427	chr1:9099340-9101775
TCONS_00007428	chr1:9101920-9102649
TCONS_00007429	chr1:9103486-9103900
TCONS_00007430	chr1:9104213-9105569
TCONS_00007448	chr1:9249927-9251100
TCONS_00007449	chr1:9251550-9252182
TCONS_00007450	chr1:9252287-9252823
TCONS_00007451	chr1:9254265-9255677
TCONS_00007454	chr1:9306620-9319054
TCONS_00007455	chr1:9306620-9319054
TCONS_00007457	chr1:9322819-9327037
TCONS_00007460	chr1:9327986-9330628
TCONS_00007461	chr1:9330881-9331929
TCONS_00007462	chr1:9332034-9332788
TCONS_00007469	chr1:9361301-9362635
TCONS_00007476	chr1:9406676-9407592
TCONS_00007477	chr1:9408243-9410473
TCONS_00007494	chr1:9506312-9515701
TCONS_00007506	chr1:9594179-9603132
TCONS_00007526	chr1:9712473-9715479
TCONS_00007529	chr1:9759293-9760170
TCONS_00007530	chr1:9760395-9761428
TCONS_00007531	chr1:9761621-9762325
TCONS_00007534	chr1:9762405-9770962
TCONS_00007535	chr1:9762405-9770962
TCONS_00007544	chr1:9887988-9893526
TCONS_00007545	chr1:9899491-9901202
TCONS_00007550	chr1:9938653-9945112
TCONS_00007553	chr1:9993694-9995124
TCONS_00007557	chr1:10107058-10109328
TCONS_00007558	chr1:10110412-10114701
TCONS_00007570	chr1:10168071-10171905
TCONS_00007603	chr1:10473665-10477884
TCONS_00007604	chr1:10473665-10477884
TCONS_00007605	chr1:10473665-10477884
TCONS_00007607	chr1:10496286-10501086
TCONS_00007608	chr1:10501678-10504040
TCONS_00007627	chr1:10599615-10605525
TCONS_00007639	chr1:10725734-10729237
TCONS_00007646	chr1:10764861-10765504
TCONS_00007647	chr1:10770221-10771166
TCONS_00007648	chr1:10775515-10778080
TCONS_00007679	chr1:10979835-10983354
TCONS_00007680	chr1:10979835-10983354
TCONS_00007697	chr1:11055396-11059553
TCONS_00007705	chr1:11081384-11083680
TCONS_00007718	chr1:11143815-11149173
TCONS_00007720	chr1:11166127-11172540
TCONS_00007741	chr1:11382665-11383833
TCONS_00007751	chr1:11455030-11456688
TCONS_00007757	chr1:11540067-11540405
TCONS_00007763	chr1:11578003-11578383
TCONS_00007768	chr1:11607966-11613897
TCONS_00007786	chr1:11884117-11884589
TCONS_00007795	chr1:11992920-11994279
TCONS_00007796	chr1:11995587-11998885
TCONS_00007808	chr1:12088938-12095984
TCONS_00007842	chr1:12424423-12437103
TCONS_00007843	chr1:12424423-12437103
TCONS_00007845	chr1:12455643-12456201
TCONS_00007850	chr1:12508916-12515087
TCONS_00007863	chr1:12584000-12587074
TCONS_00007872	chr1:12639098-12643125
TCONS_00007873	chr1:12639098-12643125
TCONS_00007880	chr1:12682488-12682926
TCONS_00007886	chr1:12773801-12779185
TCONS_00007887	chr1:12773801-12779185
TCONS_00007888	chr1:12793742-12796124
TCONS_00007889	chr1:12793742-12796124
TCONS_00007910	chr1:13029886-13038922
TCONS_00007926	chr1:13186273-13186564
TCONS_00007930	chr1:13268911-13269346
TCONS_00007936	chr1:13337272-13343471
TCONS_00007950	chr1:13411356-13425357
TCONS_00007953	chr1:13431870-13432409
TCONS_00007958	chr1:13478168-13480351
TCONS_00007963	chr1:13547370-13548364
TCONS_00007964	chr1:13551564-13562550
TCONS_00007970	chr1:13618685-13623586
TCONS_00007971	chr1:13618685-13623586
TCONS_00007972	chr1:13618685-13623586
TCONS_00007975	chr1:13658324-13658560
TCONS_00007979	chr1:13733474-13735136
TCONS_00007987	chr1:13809047-13813353
TCONS_00008005	chr1:13972783-13979527
TCONS_00008026	chr1:14175332-14181324
TCONS_00008041	chr1:14285662-14289396
TCONS_00008042	chr1:14285662-14289396
TCONS_00008047	chr1:14299106-14312366
TCONS_00008049	chr1:14299106-14312366
TCONS_00008057	chr1:14350824-14351110
TCONS_00008068	chr1:14442613-14454920
TCONS_00008069	chr1:14442613-14454920
TCONS_00008070	chr1:14442613-14454920
TCONS_00008071	chr1:14442613-14454920
TCONS_00008072	chr1:14442613-14454920
TCONS_00008086	chr1:14632353-14632556
TCONS_00008087	chr1:14632879-14635263
TCONS_00008092	chr1:14648766-14650927
TCONS_00008093	chr1:14648766-14650927
TCONS_00008094	chr1:14654695-14660689
TCONS_00008095	chr1:14654695-14660689
TCONS_00008107	chr1:14709653-14714726
TCONS_00008108	chr1:14709653-14714726
TCONS_00008110	chr1:14709653-14714726
TCONS_00008111	chr1:14709653-14714726
TCONS_00008116	chr1:14709653-14714726
TCONS_00008130	chr1:14913418-14924913
TCONS_00008146	chr1:15065823-15066134
TCONS_00008148	chr1:15086399-15099818
TCONS_00008161	chr1:15243765-15244069
TCONS_00008169	chr1:15344516-15345522
TCONS_00008171	chr1:15350136-15352576
TCONS_00008194	chr1:15602611-15608459
TCONS_00008195	chr1:15602611-15608459
TCONS_00008197	chr1:15612018-15613876
TCONS_00008199	chr1:15616610-15619823
TCONS_00008230	chr1:15941854-15951200
TCONS_00008244	chr1:16099227-16108532
TCONS_00008248	chr1:16132738-16134485
TCONS_00008251	chr1:16146870-16147127
TCONS_00008259	chr1:16308112-16312292
TCONS_00008266	chr1:16387276-16395911
TCONS_00008267	chr1:16387276-16395911
TCONS_00008271	chr1:16409614-16409965
TCONS_00008272	chr1:16410051-16410495
TCONS_00008290	chr1:16499309-16501388
TCONS_00008291	chr1:16502410-16504823
TCONS_00008292	chr1:16522239-16523378
TCONS_00008293	chr1:16523709-16524343
TCONS_00008295	chr1:16563013-16568246
TCONS_00008304	chr1:16761408-16765336
TCONS_00008316	chr1:16888393-16898520
TCONS_00008317	chr1:16927706-16937161
TCONS_00008318	chr1:16927706-16937161
TCONS_00008319	chr1:16927706-16937161
TCONS_00008320	chr1:16927706-16937161
TCONS_00008333	chr1:17007104-17011013
TCONS_00008335	chr1:17031974-17033203
TCONS_00008337	chr1:17071136-17071800
TCONS_00008338	chr1:17072566-17076923
TCONS_00008339	chr1:17078243-17082200
TCONS_00008355	chr1:17252348-17256668
TCONS_00008362	chr1:17274056-17277596
TCONS_00008411	chr1:17623010-17631961
TCONS_00008434	chr1:17926944-17932743
TCONS_00008456	chr1:18088218-18088644
TCONS_00008487	chr1:18487324-18491170
TCONS_00008488	chr1:18487324-18491170
TCONS_00008489	chr1:18487324-18491170
TCONS_00008490	chr1:18487324-18491170
TCONS_00008492	chr1:18496272-18497778
TCONS_00008532	chr1:18975015-18975741
TCONS_00008533	chr1:18978652-18984068
TCONS_00008536	chr1:19007263-19008722
TCONS_00008538	chr1:19094295-19094598
TCONS_00008543	chr1:19152044-19155895
TCONS_00008544	chr1:19152044-19155895
TCONS_00008577	chr1:19428185-19438571
TCONS_00008589	chr1:19463042-19463451
TCONS_00008590	chr1:19466741-19472930
TCONS_00008591	chr1:19466741-19472930
TCONS_00008592	chr1:19476183-19487325
TCONS_00008593	chr1:19490929-19491307
TCONS_00008600	chr1:19535520-19546370
TCONS_00008601	chr1:19535520-19546370
TCONS_00008614	chr1:19604525-19618999
TCONS_00008615	chr1:19604525-19618999
TCONS_00008639	chr1:19768722-19772698
TCONS_00008666	chr1:19976877-19981243
TCONS_00008671	chr1:19998726-20001601
TCONS_00008687	chr1:20033962-20042252
TCONS_00008688	chr1:20045029-20045287
TCONS_00008690	chr1:20088195-20089148
TCONS_00008699	chr1:20190243-20190469
TCONS_00008714	chr1:20358487-20384844
TCONS_00008718	chr1:20432654-20435283
TCONS_00008725	chr1:20520522-20522532
TCONS_00008730	chr1:20576840-20584232
TCONS_00008731	chr1:20576840-20584232
TCONS_00008732	chr1:20576840-20584232
TCONS_00008733	chr1:20576840-20584232
TCONS_00008734	chr1:20610240-20610697
TCONS_00008739	chr1:20722908-20723425
TCONS_00008752	chr1:20921854-20922058
TCONS_00008774	chr1:21321553-21325547
TCONS_00008775	chr1:21336470-21339658
TCONS_00008793	chr1:21508002-21514446
TCONS_00008798	chr1:21538162-21549370
TCONS_00008799	chr1:21538162-21549370
TCONS_00008805	chr1:21684175-21684612
TCONS_00008817	chr1:21873078-21875779
TCONS_00008818	chr1:21873078-21875779
TCONS_00008823	chr1:21917160-21918229
TCONS_00008826	chr1:22003508-22011769
TCONS_00008836	chr1:22199950-22200314
TCONS_00008837	chr1:22206410-22212905
TCONS_00008838	chr1:22206410-22212905
TCONS_00008839	chr1:22206410-22212905
TCONS_00008840	chr1:22206410-22212905
TCONS_00008841	chr1:22217936-22219711
TCONS_00008842	chr1:22239646-22240004
TCONS_00008864	chr1:22586101-22591123
TCONS_00008865	chr1:22586101-22591123
TCONS_00008866	chr1:22586101-22591123
TCONS_00008868	chr1:22586101-22591123
TCONS_00008869	chr1:22592785-22598992
TCONS_00008887	chr1:22844198-22844602
TCONS_00008889	chr1:22873784-22883157
TCONS_00008891	chr1:22894080-22894332
TCONS_00008894	chr1:22947117-22951023
TCONS_00008898	chr1:23040389-23042237
TCONS_00008899	chr1:23040389-23042237
TCONS_00008900	chr1:23042482-23044075
TCONS_00008905	chr1:23082349-23083066
TCONS_00008915	chr1:23334985-23337160
TCONS_00008924	chr1:23523867-23524267
TCONS_00008925	chr1:23524609-23524888
TCONS_00008938	chr1:23653921-23654402
TCONS_00008939	chr1:23655899-23658658
TCONS_00008940	chr1:23655899-23658658
TCONS_00008942	chr1:23681404-23685513
TCONS_00008943	chr1:23681404-23685513
TCONS_00008947	chr1:23719609-23720127
TCONS_00008969	chr1:23892658-23893288
TCONS_00008978	chr1:23953784-23956013
TCONS_00008994	chr1:24170679-24171295
TCONS_00009006	chr1:24319493-24319753
TCONS_00009009	chr1:24385001-24385371
TCONS_00009024	chr1:24512114-24513331
TCONS_00009027	chr1:24551965-24554982
TCONS_00009028	chr1:24562030-24566121
TCONS_00009030	chr1:24562030-24566121
TCONS_00009031	chr1:24582243-24582451
TCONS_00009041	chr1:24675738-24676196
TCONS_00009045	chr1:24721394-24721658
TCONS_00009046	chr1:24722570-24722884
TCONS_00009050	chr1:24750466-24768269
TCONS_00009066	chr1:25148964-25149438
TCONS_00009078	chr1:25262181-25263029
TCONS_00009087	chr1:25362722-25363324
TCONS_00009102	chr1:25549916-25553184
TCONS_00009117	chr1:25640316-25641487
TCONS_00009132	chr1:25862415-25863041
TCONS_00009139	chr1:25919443-25927178
TCONS_00009145	chr1:26014090-26019879
TCONS_00009146	chr1:26014090-26019879
TCONS_00009148	chr1:26036006-26042080
TCONS_00009150	chr1:26036006-26042080
TCONS_00009170	chr1:26159829-26162537
TCONS_00009174	chr1:26174545-26182718
TCONS_00009181	chr1:26237483-26244137
TCONS_00009190	chr1:26324082-26324573
TCONS_00009207	chr1:26523783-26528833
TCONS_00009208	chr1:26523783-26528833
TCONS_00009232	chr1:26811936-26814418
TCONS_00009237	chr1:26853345-26853655
TCONS_00009239	chr1:26865799-26871141
TCONS_00009240	chr1:26865799-26871141
TCONS_00009266	chr1:27076451-27076729
TCONS_00009267	chr1:27093414-27098945
TCONS_00009271	chr1:27157915-27158570
TCONS_00009304	chr1:27693833-27694172
TCONS_00009328	chr1:27773189-27774511
TCONS_00009331	chr1:27819568-27840492
TCONS_00009332	chr1:27840513-27840913
TCONS_00009334	chr1:27864416-27865102
TCONS_00009335	chr1:27874947-27877880
TCONS_00009336	chr1:27874947-27877880
TCONS_00009339	chr1:27896126-27896654
TCONS_00009391	chr1:28372898-28374142
TCONS_00009392	chr1:28376749-28377353
TCONS_00009393	chr1:28382295-28384005
TCONS_00009405	chr1:28523576-28534404
TCONS_00009415	chr1:28662550-28668121
TCONS_00009445	chr1:28809477-28810892
TCONS_00009455	chr1:28853081-28857350
TCONS_00009458	chr1:28869459-28884552
TCONS_00009459	chr1:28888917-28894386
TCONS_00009485	chr1:29034352-29042120
TCONS_00009486	chr1:29034352-29042120
TCONS_00009493	chr1:29126578-29133176
TCONS_00009507	chr1:29284883-29290733
TCONS_00009518	chr1:29374573-29378193
TCONS_00009525	chr1:29440314-29440577
TCONS_00009536	chr1:29497674-29500377
TCONS_00009537	chr1:29497674-29500377
TCONS_00009561	chr1:29644613-29644916
TCONS_00009562	chr1:29646515-29647380
TCONS_00009564	chr1:29684310-29687931
TCONS_00009567	chr1:29709522-29713799
TCONS_00009580	chr1:29807281-29811076
TCONS_00009581	chr1:29811826-29812768
TCONS_00009598	chr1:29955414-29960832
TCONS_00009599	chr1:29955414-29960832
TCONS_00009600	chr1:29975479-29976896
TCONS_00009604	chr1:30015858-30018391
TCONS_00009624	chr1:30192024-30192369
TCONS_00009625	chr1:30192459-30193402
TCONS_00009629	chr1:30233916-30235880
TCONS_00009630	chr1:30235972-30236446
TCONS_00009631	chr1:30238374-30239508
TCONS_00009657	chr1:30457169-30463870
TCONS_00009658	chr1:30480392-30484636
TCONS_00009671	chr1:30597284-30599321
TCONS_00009685	chr1:30690885-30694769
TCONS_00009689	chr1:30705087-30706341
TCONS_00009707	chr1:30841632-30845054
TCONS_00009712	chr1:30881703-30887963
TCONS_00009715	chr1:30945914-30949347
TCONS_00009728	chr1:31059201-31064547
TCONS_00009732	chr1:31116815-31122548
TCONS_00009748	chr1:31293245-31299960
TCONS_00009786	chr1:31539673-31539925
TCONS_00009788	chr1:31550586-31550800
TCONS_00009799	chr1:31623299-31632073
TCONS_00009846	chr1:32088072-32095458
TCONS_00009868	chr1:32208315-32209529
TCONS_00009880	chr1:32262310-32265730
TCONS_00009882	chr1:32271271-32282631
TCONS_00009886	chr1:32289798-32294693
TCONS_00009887	chr1:32307251-32312482
TCONS_00009895	chr1:32365225-32366304
TCONS_00009905	chr1:32433952-32436892
TCONS_00009906	chr1:32433952-32436892
TCONS_00009909	chr1:32469174-32472271
TCONS_00009910	chr1:32476276-32482648
TCONS_00009912	chr1:32490727-32494156
TCONS_00009947	chr1:32681666-32684156
TCONS_00009969	chr1:32866627-32868997
TCONS_00009972	chr1:32897103-32903800
TCONS_00009976	chr1:32949713-32953706
TCONS_00009981	chr1:33017697-33019849
TCONS_00009997	chr1:33208773-33212404
TCONS_00009999	chr1:33208773-33212404
TCONS_00010000	chr1:33208773-33212404
TCONS_00010032	chr1:33332560-33333120
TCONS_00010037	chr1:33351199-33355764
TCONS_00010041	chr1:33399921-33401851
TCONS_00010045	chr1:33420402-33425209
TCONS_00010046	chr1:33420402-33425209
TCONS_00010104	chr1:33782833-33783482
TCONS_00010133	chr1:34009687-34010209
TCONS_00010141	chr1:34132074-34137569
TCONS_00010144	chr1:34176364-34180190
TCONS_00010145	chr1:34182688-34184175
TCONS_00010150	chr1:34287502-34293857
TCONS_00010187	chr1:34722080-34728616
TCONS_00010231	chr1:34943162-34948606
TCONS_00010233	chr1:34974905-34978634
TCONS_00010234	chr1:34978764-34985421
TCONS_00010235	chr1:34978764-34985421
TCONS_00010236	chr1:34978764-34985421
TCONS_00010252	chr1:35104466-35108949
TCONS_00010273	chr1:35230493-35232263
TCONS_00010324	chr1:35519296-35519818
TCONS_00010343	chr1:35654598-35658519
TCONS_00010358	chr1:35796647-35804194
TCONS_00010378	chr1:35920672-35921355
TCONS_00010384	chr1:35961064-35967895
TCONS_00010385	chr1:35961064-35967895
TCONS_00010394	chr1:36030582-36033516
TCONS_00010424	chr1:36232403-36236011
TCONS_00010433	chr1:36284734-36284988
TCONS_00010443	chr1:36422070-36440210
TCONS_00010444	chr1:36422070-36440210
TCONS_00010453	chr1:36575230-36579170
TCONS_00010454	chr1:36575230-36579170
TCONS_00010462	chr1:36617118-36618406
TCONS_00010471	chr1:36659819-36668623
TCONS_00010481	chr1:36824961-36836555
TCONS_00010491	chr1:36905155-36907533
TCONS_00010494	chr1:36961435-36964028
TCONS_00010495	chr1:36961435-36964028
TCONS_00010519	chr1:37109749-37117337
TCONS_00010537	chr1:37258613-37259493
TCONS_00010538	chr1:37262382-37266544
TCONS_00010547	chr1:37298709-37303997
TCONS_00010548	chr1:37298709-37303997
TCONS_00010549	chr1:37304092-37304457
TCONS_00010552	chr1:37317445-37325345
TCONS_00010553	chr1:37317445-37325345
TCONS_00010554	chr1:37317445-37325345
TCONS_00010555	chr1:37317445-37325345
TCONS_00010556	chr1:37351828-37355935
TCONS_00010573	chr1:37475118-37477510
TCONS_00010585	chr1:37569289-37569805
TCONS_00010587	chr1:37590117-37596673
TCONS_00010588	chr1:37597552-37608820
TCONS_00010647	chr1:38059642-38064704
TCONS_00010658	chr1:38173684-38182765
TCONS_00010731	chr1:38811475-38814901
TCONS_00010732	chr1:38811475-38814901
TCONS_00010733	chr1:38830694-38831579
TCONS_00010738	chr1:38889922-38894837
TCONS_00010739	chr1:38903041-38904695
TCONS_00010741	chr1:38915593-38921560
TCONS_00010761	chr1:39128595-39136916
TCONS_00010782	chr1:39294109-39294542
TCONS_00010800	chr1:39478574-39480646
TCONS_00010801	chr1:39478574-39480646
TCONS_00010803	chr1:39514463-39518688
TCONS_00010804	chr1:39532462-39532811
TCONS_00010834	chr1:39730665-39733502
TCONS_00010864	chr1:39901345-39902250
TCONS_00010875	chr1:39978458-39982370
TCONS_00010876	chr1:39978458-39982370
TCONS_00010882	chr1:40023175-40027706
TCONS_00010883	chr1:40023175-40027706
TCONS_00010884	chr1:40023175-40027706
TCONS_00010890	chr1:40088992-40089845
TCONS_00010896	chr1:40135798-40143045
TCONS_00010897	chr1:40135798-40143045
TCONS_00010898	chr1:40135798-40143045
TCONS_00010912	chr1:40170316-40192601
TCONS_00010941	chr1:40345733-40358661
TCONS_00010944	chr1:40398250-40399905
TCONS_00010966	chr1:40491909-40493648
TCONS_00010982	chr1:40564730-40577235
TCONS_00010986	chr1:40605733-40606846
TCONS_00010987	chr1:40611542-40618893
TCONS_00010995	chr1:40681119-40683890
TCONS_00010998	chr1:40739520-40740134
TCONS_00011012	chr1:40797016-40798089
TCONS_00011034	chr1:41008598-41010538
TCONS_00011040	chr1:41043425-41044434
TCONS_00011057	chr1:41414737-41415916
TCONS_00011058	chr1:41416256-41416681
TCONS_00011059	chr1:41417388-41417885
TCONS_00011060	chr1:41419941-41427313
TCONS_00011061	chr1:41481644-41498166
TCONS_00011074	chr1:41523491-41528010
TCONS_00011077	chr1:41534797-41535003
TCONS_00011079	chr1:41550573-41562154
TCONS_00011081	chr1:41587592-41599405
TCONS_00011123	chr1:41836562-41842743
TCONS_00011124	chr1:41843308-41848152
TCONS_00011142	chr1:41928586-41930563
TCONS_00011143	chr1:41930950-41936273
TCONS_00011144	chr1:41930950-41936273
TCONS_00011149	chr1:41975898-41981872
TCONS_00011151	chr1:41984739-41988793
TCONS_00011152	chr1:41984739-41988793
TCONS_00011163	chr1:42097631-42098533
TCONS_00011175	chr1:42191348-42195585
TCONS_00011185	chr1:42409597-42409868
TCONS_00011202	chr1:42524276-42532024
TCONS_00011233	chr1:42804619-42805347
TCONS_00011241	chr1:42903276-42905525
TCONS_00011274	chr1:43106724-43114027
TCONS_00011277	chr1:43128464-43130281
TCONS_00011288	chr1:43196734-43197957
TCONS_00011290	chr1:43204720-43205303
TCONS_00011297	chr1:43260339-43266666
TCONS_00011298	chr1:43270472-43278963
TCONS_00011310	chr1:43416612-43425086
TCONS_00011311	chr1:43436762-43440111
TCONS_00011317	chr1:43544894-43545323
TCONS_00011348	chr1:43766592-43769198
TCONS_00011365	chr1:43897126-43901038
TCONS_00011366	chr1:43901803-43905365
TCONS_00011375	chr1:43960261-43960594
TCONS_00011383	chr1:44007659-44008944
TCONS_00011384	chr1:44009134-44010121
TCONS_00011386	chr1:44023569-44023775
TCONS_00011400	chr1:44115398-44119424
TCONS_00011401	chr1:44115398-44119424
TCONS_00011403	chr1:44115398-44119424
TCONS_00011406	chr1:44119834-44126637
TCONS_00011413	chr1:44192515-44195024
TCONS_00011417	chr1:44216660-44220429
TCONS_00011418	chr1:44225224-44231221
TCONS_00011423	chr1:44272917-44273402
TCONS_00011430	chr1:44338196-44339755
TCONS_00011448	chr1:44416377-44424741
TCONS_00011449	chr1:44432940-44436241
TCONS_00011452	chr1:44478453-44479841
TCONS_00011459	chr1:44508498-44509499
TCONS_00011475	chr1:44692712-44706019
TCONS_00011487	chr1:44803558-44807405
TCONS_00011488	chr1:44816710-44819826
TCONS_00011502	chr1:44948318-44948699
TCONS_00011517	chr1:45013708-45015795
TCONS_00011520	chr1:45028440-45029487
TCONS_00011522	chr1:45031799-45032364
TCONS_00011541	chr1:45131501-45132034
TCONS_00011592	chr1:45461843-45465814
TCONS_00011593	chr1:45461843-45465814
TCONS_00011594	chr1:45497124-45498088
TCONS_00011614	chr1:45597169-45597384
TCONS_00011618	chr1:45659937-45662838
TCONS_00011619	chr1:45662839-45663573
TCONS_00011624	chr1:45698304-45698832
TCONS_00011625	chr1:45698971-45700167
TCONS_00011627	chr1:45704358-45708077
TCONS_00011630	chr1:45731487-45735948
TCONS_00011637	chr1:45761892-45764460
TCONS_00011646	chr1:45821377-45824471
TCONS_00011658	chr1:45868904-45872188
TCONS_00011664	chr1:45926560-45936534
TCONS_00011665	chr1:45926560-45936534
TCONS_00011668	chr1:45960466-45960924
TCONS_00011672	chr1:45979980-45980422
TCONS_00011679	chr1:46066766-46075731
TCONS_00011687	chr1:46162589-46162880
TCONS_00011690	chr1:46222082-46224243
TCONS_00011698	chr1:46261359-46261722
TCONS_00011706	chr1:46274072-46278820
TCONS_00011709	chr1:46323048-46327447
TCONS_00011716	chr1:46387694-46398350
TCONS_00011717	chr1:46387694-46398350
TCONS_00011718	chr1:46387694-46398350
TCONS_00011748	chr1:46621205-46621672
TCONS_00011749	chr1:46627001-46628331
TCONS_00011762	chr1:46707985-46712682
TCONS_00011764	chr1:46707985-46712682
TCONS_00011783	chr1:46842581-46845925
TCONS_00011785	chr1:46851315-46858897
TCONS_00011786	chr1:46859630-46859882
TCONS_00011787	chr1:46881226-46882810
TCONS_00011788	chr1:46881226-46882810
TCONS_00011794	chr1:46913216-46914470
TCONS_00011823	chr1:47078929-47082532
TCONS_00011824	chr1:47083802-47084038
TCONS_00011826	chr1:47119590-47121819
TCONS_00011854	chr1:47256829-47258833
TCONS_00011856	chr1:47289150-47290157
TCONS_00011857	chr1:47290289-47290716
TCONS_00011881	chr1:47462916-47464834
TCONS_00011882	chr1:47462916-47464834
TCONS_00011883	chr1:47466725-47473507
TCONS_00011887	chr1:47497840-47502494
TCONS_00011888	chr1:47497840-47502494
TCONS_00011894	chr1:47532548-47533719
TCONS_00011915	chr1:47714984-47718567
TCONS_00011917	chr1:47724721-47726018
TCONS_00011918	chr1:47738010-47738731
TCONS_00011919	chr1:47739090-47739776
TCONS_00011925	chr1:47777679-47779101
TCONS_00011938	chr1:47861126-47870256
TCONS_00011939	chr1:47861126-47870256
TCONS_00011942	chr1:47884161-47888251
TCONS_00011943	chr1:47891637-47894761
TCONS_00011952	chr1:47946370-47962742
TCONS_00011965	chr1:48060868-48061359
TCONS_00011972	chr1:48114623-48117933
TCONS_00011973	chr1:48114623-48117933
TCONS_00011991	chr1:48199095-48203963
TCONS_00012003	chr1:48277253-48277879
TCONS_00012013	chr1:48341301-48344168
TCONS_00012022	chr1:48446637-48458968
TCONS_00012025	chr1:48463987-48467217
TCONS_00012026	chr1:48463987-48467217
TCONS_00012027	chr1:48463987-48467217
TCONS_00012038	chr1:48504445-48506827
TCONS_00012039	chr1:48504445-48506827
TCONS_00012069	chr1:48741813-48745170
TCONS_00012099	chr1:49001841-49002568
TCONS_00012100	chr1:49010902-49016850
TCONS_00012102	chr1:49017136-49018744
TCONS_00012109	chr1:49078330-49084408
TCONS_00012137	chr1:49304652-49310920
TCONS_00012143	chr1:49378757-49379086
TCONS_00012145	chr1:49410316-49412081
TCONS_00012146	chr1:49420980-49423129
TCONS_00012161	chr1:49472449-49477047
TCONS_00012163	chr1:49484611-49489533
TCONS_00012173	chr1:49524592-49532945
TCONS_00012178	chr1:49560110-49569726
TCONS_00012190	chr1:49654901-49659009
TCONS_00012191	chr1:49654901-49659009
TCONS_00012192	chr1:49659587-49660939
TCONS_00012193	chr1:49661698-49662559
TCONS_00012194	chr1:49662687-49663767
TCONS_00012195	chr1:49664233-49668516
TCONS_00012197	chr1:49704337-49708704
TCONS_00012199	chr1:49704337-49708704
TCONS_00012212	chr1:49759327-49759723
TCONS_00012228	chr1:49928366-49931563
TCONS_00012229	chr1:49932015-49933494
TCONS_00012254	chr1:50177662-50180639
TCONS_00012256	chr1:50200397-50200715
TCONS_00012257	chr1:50201084-50202749
TCONS_00012266	chr1:50224314-50224850
TCONS_00012268	chr1:50258855-50259288
TCONS_00012269	chr1:50260464-50260764
TCONS_00012278	chr1:50317806-50321936
TCONS_00012281	chr1:50345535-50351016
TCONS_00012282	chr1:50345535-50351016
TCONS_00012284	chr1:50359686-50363217
TCONS_00012285	chr1:50359686-50363217
TCONS_00012292	chr1:50456435-50460725
TCONS_00012297	chr1:50567145-50569553
TCONS_00012300	chr1:50581199-50588093
TCONS_00012310	chr1:50632126-50634388
TCONS_00012325	chr1:50681770-50682673
TCONS_00012326	chr1:50717765-50719010
TCONS_00012327	chr1:50717765-50719010
TCONS_00012330	chr1:50731846-50744037
TCONS_00012336	chr1:50773411-50773795
TCONS_00012340	chr1:50804875-50814098
TCONS_00012341	chr1:50804875-50814098
TCONS_00012342	chr1:50804875-50814098
TCONS_00012356	chr1:50864883-50868884
TCONS_00012418	chr1:51309528-51311014
TCONS_00012446	chr1:51508437-51508893
TCONS_00012452	chr1:51552981-51559455
TCONS_00012458	chr1:51590757-51594578
TCONS_00012461	chr1:51667036-51675905
TCONS_00012466	chr1:51720719-51723995
TCONS_00012467	chr1:51725484-51726735
TCONS_00012469	chr1:51743906-51744478
TCONS_00012470	chr1:51744644-51745045
TCONS_00012477	chr1:51807321-51808999
TCONS_00012479	chr1:51842293-51846145
TCONS_00012480	chr1:51842293-51846145
TCONS_00012481	chr1:51842293-51846145
TCONS_00012482	chr1:51842293-51846145
TCONS_00012535	chr1:52203727-52205695
TCONS_00012544	chr1:52278064-52278279
TCONS_00012578	chr1:52475777-52477267
TCONS_00012606	chr1:52689231-52689462
TCONS_00012607	chr1:52707958-52713201
TCONS_00012609	chr1:52713268-52713732
TCONS_00012614	chr1:52750428-52751793
TCONS_00012649	chr1:52981609-52981856
TCONS_00012650	chr1:2820388-2820695
TCONS_00012651	chr1:13477856-13478120
TCONS_00012652	chr1:13665913-13666754
TCONS_00012655	chr2:21288-32342
TCONS_00012656	chr2:21288-32342
TCONS_00012669	chr2:114862-115175
TCONS_00012671	chr2:123203-126731
TCONS_00012672	chr2:123203-126731
TCONS_00012690	chr2:220142-220437
TCONS_00012714	chr2:377933-380550
TCONS_00012715	chr2:377933-380550
TCONS_00012716	chr2:381813-384861
TCONS_00012728	chr2:425953-429710
TCONS_00012738	chr2:480612-481934
TCONS_00012739	chr2:481958-483565
TCONS_00012784	chr2:801798-802598
TCONS_00012786	chr2:804221-810411
TCONS_00012791	chr2:837027-840310
TCONS_00012793	chr2:857357-858185
TCONS_00012802	chr2:936174-939354
TCONS_00012808	chr2:956760-958543
TCONS_00012810	chr2:985597-991446
TCONS_00012813	chr2:1004074-1004634
TCONS_00012828	chr2:1063699-1064009
TCONS_00012829	chr2:1073216-1075774
TCONS_00012849	chr2:1195687-1197647
TCONS_00012851	chr2:1250642-1254618
TCONS_00012864	chr2:1334975-1335186
TCONS_00012865	chr2:1335277-1343926
TCONS_00012889	chr2:1503616-1504779
TCONS_00012890	chr2:1504878-1506184
TCONS_00012893	chr2:1533292-1533638
TCONS_00012900	chr2:1596310-1603782
TCONS_00012946	chr2:1889763-1890064
TCONS_00012957	chr2:2009843-2013752
TCONS_00012963	chr2:2061384-2063337
TCONS_00012975	chr2:2190262-2194073
TCONS_00012986	chr2:2243088-2247900
TCONS_00012995	chr2:2282374-2282706
TCONS_00013019	chr2:2422875-2426201
TCONS_00013056	chr2:2611688-2612038
TCONS_00013057	chr2:2612177-2615035
TCONS_00013070	chr2:2694493-2696881
TCONS_00013072	chr2:2741802-2748589
TCONS_00013073	chr2:2741802-2748589
TCONS_00013074	chr2:2741802-2748589
TCONS_00013075	chr2:2741802-2748589
TCONS_00013076	chr2:2741802-2748589
TCONS_00013093	chr2:2840866-2841101
TCONS_00013110	chr2:3018550-3019544
TCONS_00013128	chr2:3133783-3139317
TCONS_00013130	chr2:3141090-3146930
TCONS_00013145	chr2:3403735-3405101
TCONS_00013182	chr2:3625621-3627225
TCONS_00013185	chr2:3632976-3638913
TCONS_00013198	chr2:3712336-3713653
TCONS_00013230	chr2:3929878-3935625
TCONS_00013232	chr2:3942164-3942988
TCONS_00013235	chr2:3970038-3979376
TCONS_00013238	chr2:3989389-3990546
TCONS_00013244	chr2:4052495-4055697
TCONS_00013245	chr2:4066593-4066851
TCONS_00013247	chr2:4088003-4091348
TCONS_00013249	chr2:4115877-4120173
TCONS_00013272	chr2:4300575-4315844
TCONS_00013292	chr2:4401276-4408466
TCONS_00013306	chr2:4594426-4597364
TCONS_00013323	chr2:4674119-4677198
TCONS_00013333	chr2:4756465-4760360
TCONS_00013335	chr2:4769183-4772067
TCONS_00013337	chr2:4769183-4772067
TCONS_00013363	chr2:4911662-4915043
TCONS_00013387	chr2:5181707-5183911
TCONS_00013388	chr2:5181707-5183911
TCONS_00013404	chr2:5327664-5332331
TCONS_00013418	chr2:5465323-5465825
TCONS_00013443	chr2:5579469-5583739
TCONS_00013444	chr2:5585551-5587386
TCONS_00013466	chr2:5884166-5884707
TCONS_00013478	chr2:5964756-5965186
TCONS_00013501	chr2:6098373-6118564
TCONS_00013503	chr2:6154473-6163900
TCONS_00013518	chr2:6233762-6236259
TCONS_00013527	chr2:6368155-6372087
TCONS_00013539	chr2:6445066-6451907
TCONS_00013566	chr2:6667646-6673008
TCONS_00013567	chr2:6667646-6673008
TCONS_00013571	chr2:6690099-6693955
TCONS_00013579	chr2:6733207-6738683
TCONS_00013580	chr2:6733207-6738683
TCONS_00013622	chr2:7020259-7020592
TCONS_00013643	chr2:7155964-7162258
TCONS_00013646	chr2:7196655-7207199
TCONS_00013653	chr2:7245875-7246366
TCONS_00013654	chr2:7246536-7247839
TCONS_00013660	chr2:7307996-7309214
TCONS_00013662	chr2:7329990-7330228
TCONS_00013664	chr2:7353085-7354427
TCONS_00013666	chr2:7365221-7366418
TCONS_00013667	chr2:7365221-7366418
TCONS_00013670	chr2:7403044-7411576
TCONS_00013697	chr2:7689912-7691435
TCONS_00013722	chr2:7868295-7868602
TCONS_00013723	chr2:7868673-7874733
TCONS_00013740	chr2:7923530-7928838
TCONS_00013752	chr2:7974456-7979437
TCONS_00013753	chr2:7974456-7979437
TCONS_00013762	chr2:8011854-8012799
TCONS_00013763	chr2:8012860-8018100
TCONS_00013771	chr2:8072019-8072575
TCONS_00013780	chr2:8174610-8178228
TCONS_00013781	chr2:8186930-8187145
TCONS_00013796	chr2:8269487-8269743
TCONS_00013797	chr2:8269884-8270195
TCONS_00013818	chr2:8468677-8469988
TCONS_00013830	chr2:8581476-8588201
TCONS_00013831	chr2:8581476-8588201
TCONS_00013834	chr2:8711211-8716532
TCONS_00013837	chr2:8745670-8753655
TCONS_00013844	chr2:8791812-8798242
TCONS_00013852	chr2:8934697-8935259
TCONS_00013854	chr2:8941786-8944125
TCONS_00013872	chr2:9048759-9049079
TCONS_00013883	chr2:9107362-9108918
TCONS_00013903	chr2:9363059-9365841
TCONS_00013915	chr2:9484877-9485302
TCONS_00013921	chr2:9551096-9558187
TCONS_00013922	chr2:9551096-9558187
TCONS_00013929	chr2:9633043-9635731
TCONS_00013932	chr2:9648371-9650503
TCONS_00013937	chr2:9675298-9675566
TCONS_00013945	chr2:9725501-9728742
TCONS_00013967	chr2:9910325-9915770
TCONS_00013970	chr2:9954082-9954672
TCONS_00013971	chr2:9954672-9958633
TCONS_00014013	chr2:10282275-10286562
TCONS_00014019	chr2:10378012-10380549
TCONS_00014020	chr2:10394601-10398831
TCONS_00014021	chr2:10400782-10409594
TCONS_00014029	chr2:10482309-10494432
TCONS_00014030	chr2:10530402-10534983
TCONS_00014063	chr2:10829557-10832027
TCONS_00014064	chr2:10829557-10832027
TCONS_00014066	chr2:10852214-10853033
TCONS_00014079	chr2:10952244-10971651
TCONS_00014080	chr2:10952244-10971651
TCONS_00014093	chr2:11070144-11070351
TCONS_00014123	chr2:11334035-11341868
TCONS_00014145	chr2:11433106-11440628
TCONS_00014149	chr2:11452157-11453148
TCONS_00014184	chr2:11728686-11728918
TCONS_00014195	chr2:11799438-11802254
TCONS_00014198	chr2:11805294-11805581
TCONS_00014202	chr2:11813657-11813897
TCONS_00014208	chr2:11854813-11864841
TCONS_00014209	chr2:11886261-11891224
TCONS_00014210	chr2:11886261-11891224
TCONS_00014235	chr2:12086044-12088734
TCONS_00014238	chr2:12112063-12112659
TCONS_00014248	chr2:12221310-12225625
TCONS_00014263	chr2:12380485-12380766
TCONS_00014268	chr2:12455543-12465529
TCONS_00014269	chr2:12455543-12465529
TCONS_00014278	chr2:12669319-12670432
TCONS_00014289	chr2:12772820-12775580
TCONS_00014297	chr2:12802974-12806283
TCONS_00014298	chr2:12867617-12867969
TCONS_00014301	chr2:12912147-12912756
TCONS_00014303	chr2:12928118-12928668
TCONS_00014309	chr2:12985289-12993688
TCONS_00014313	chr2:13033966-13037142
TCONS_00014314	chr2:13033966-13037142
TCONS_00014318	chr2:13095210-13099554
TCONS_00014326	chr2:13145164-13150535
TCONS_00014358	chr2:13391193-13391401
TCONS_00014366	chr2:13418537-13418741
TCONS_00014368	chr2:13445845-13446514
TCONS_00014371	chr2:13471540-13476671
TCONS_00014397	chr2:13730024-13731977
TCONS_00014398	chr2:13741631-13760157
TCONS_00014401	chr2:13823388-13824645
TCONS_00014402	chr2:13835988-13836602
TCONS_00014403	chr2:13847373-13847821
TCONS_00014434	chr2:14156916-14163024
TCONS_00014436	chr2:14156916-14163024
TCONS_00014442	chr2:14205669-14205947
TCONS_00014454	chr2:14263993-14269771
TCONS_00014508	chr2:14578831-14581812
TCONS_00014516	chr2:14671963-14687622
TCONS_00014535	chr2:14849238-14851171
TCONS_00014537	chr2:14853942-14858672
TCONS_00014538	chr2:14880132-14884817
TCONS_00014543	chr2:14928530-14937410
TCONS_00014544	chr2:14928530-14937410
TCONS_00014561	chr2:15028962-15032982
TCONS_00014562	chr2:15028962-15032982
TCONS_00014568	chr2:15060483-15064091
TCONS_00014591	chr2:15193972-15198353
TCONS_00014604	chr2:15278837-15282953
TCONS_00014637	chr2:15436136-15437094
TCONS_00014638	chr2:15442732-15443273
TCONS_00014640	chr2:15452119-15452683
TCONS_00014646	chr2:15555743-15559877
TCONS_00014649	chr2:15606069-15611777
TCONS_00014650	chr2:15606069-15611777
TCONS_00014651	chr2:15606069-15611777
TCONS_00014653	chr2:15615955-15618011
TCONS_00014655	chr2:15635834-15637987
TCONS_00014658	chr2:15661745-15667200
TCONS_00014659	chr2:15661745-15667200
TCONS_00014662	chr2:15683435-15689943
TCONS_00014690	chr2:15853131-15853857
TCONS_00014701	chr2:15955027-15955444
TCONS_00014716	chr2:16067350-16068985
TCONS_00014717	chr2:16072183-16073592
TCONS_00014718	chr2:16074001-16076195
TCONS_00014755	chr2:16342777-16349106
TCONS_00014756	chr2:16342777-16349106
TCONS_00014761	chr2:16381036-16386284
TCONS_00014765	chr2:16415638-16422021
TCONS_00014780	chr2:16533864-16541480
TCONS_00014790	chr2:16583487-16583971
TCONS_00014804	chr2:16732887-16733410
TCONS_00014812	chr2:16782462-16786949
TCONS_00014820	chr2:16857628-16857845
TCONS_00014839	chr2:17122023-17122342
TCONS_00014860	chr2:17297072-17302996
TCONS_00014868	chr2:17378588-17387359
TCONS_00014869	chr2:17418656-17419712
TCONS_00014883	chr2:17532359-17532581
TCONS_00014885	chr2:17544702-17545136
TCONS_00014919	chr2:17729423-17736264
TCONS_00014928	chr2:17780161-17786640
TCONS_00014930	chr2:17786695-17791504
TCONS_00014932	chr2:17804206-17808974
TCONS_00014957	chr2:17988624-17994128
TCONS_00014971	chr2:18197861-18201607
TCONS_00014973	chr2:18209801-18210101
TCONS_00014986	chr2:18274583-18277891
TCONS_00014994	chr2:18325623-18329227
TCONS_00014995	chr2:18335873-18336617
TCONS_00014998	chr2:18341411-18342640
TCONS_00015014	chr2:18512849-18525952
TCONS_00015030	chr2:18631405-18633877
TCONS_00015065	chr2:19060656-19061914
TCONS_00015087	chr2:19332199-19332617
TCONS_00015100	chr2:19543106-19543883
TCONS_00015111	chr2:19625565-19628611
TCONS_00015113	chr2:19679828-19683486
TCONS_00015116	chr2:19705240-19710289
TCONS_00015118	chr2:19803526-19812414
TCONS_00015123	chr2:19887230-19888845
TCONS_00015132	chr2:19937992-19943363
TCONS_00015138	chr2:20050458-20050666
TCONS_00015145	chr2:20194125-20200595
TCONS_00015194	chr2:20918043-20924911
TCONS_00015195	chr2:20918043-20924911
TCONS_00015196	chr2:20918043-20924911
TCONS_00015225	chr2:21272237-21272448
TCONS_00015227	chr2:21305185-21311749
TCONS_00015230	chr2:21305185-21311749
TCONS_00015232	chr2:21333525-21333759
TCONS_00015233	chr2:21345065-21356115
TCONS_00015234	chr2:21345065-21356115
TCONS_00015250	chr2:21531162-21531387
TCONS_00015269	chr2:21777430-21789450
TCONS_00015273	chr2:21824464-21828985
TCONS_00015289	chr2:21988731-21989306
TCONS_00015290	chr2:22002715-22012075
TCONS_00015302	chr2:22097585-22100013
TCONS_00015312	chr2:22190093-22195347
TCONS_00015318	chr2:22365713-22373554
TCONS_00015321	chr2:22402779-22404715
TCONS_00015322	chr2:22402779-22404715
TCONS_00015336	chr2:22552332-22557556
TCONS_00015340	chr2:22652393-22653569
TCONS_00015342	chr2:22680298-22680697
TCONS_00015346	chr2:22706151-22707978
TCONS_00015348	chr2:22718641-22721060
TCONS_00015352	chr2:22796161-22796485
TCONS_00015353	chr2:22823615-22829951
TCONS_00015357	chr2:22849594-22858664
TCONS_00015358	chr2:22849594-22858664
TCONS_00015360	chr2:22849594-22858664
TCONS_00015361	chr2:22900330-22901051
TCONS_00015362	chr2:22901465-22903257
TCONS_00015371	chr2:23051011-23059036
TCONS_00015418	chr2:23875437-23875661
TCONS_00015419	chr2:23880781-23883188
TCONS_00015428	chr2:23919491-23923111
TCONS_00015429	chr2:23919491-23923111
TCONS_00015431	chr2:23941422-23945922
TCONS_00015438	chr2:24011375-24015757
TCONS_00015441	chr2:24036339-24037913
TCONS_00015448	chr2:24070051-24071974
TCONS_00015455	chr2:24139193-24143800
TCONS_00015456	chr2:24139193-24143800
TCONS_00015458	chr2:24146729-24147617
TCONS_00015495	chr2:24566541-24566905
TCONS_00015502	chr2:24663516-24663967
TCONS_00015509	chr2:24734373-24738727
TCONS_00015510	chr2:24734373-24738727
TCONS_00015512	chr2:24734373-24738727
TCONS_00015513	chr2:24739186-24741814
TCONS_00015514	chr2:24739186-24741814
TCONS_00015516	chr2:24797224-24797655
TCONS_00015520	chr2:24887074-24894924
TCONS_00015521	chr2:24887074-24894924
TCONS_00015524	chr2:24937089-24938694
TCONS_00015525	chr2:24938923-24939900
TCONS_00015529	chr2:24986461-24986670
TCONS_00015547	chr2:25128595-25128801
TCONS_00015555	chr2:25262539-25263250
TCONS_00015566	chr2:25404046-25409360
TCONS_00015579	chr2:25562898-25565083
TCONS_00015587	chr2:25659697-25660018
TCONS_00015593	chr2:25686482-25698760
TCONS_00015614	chr2:25838004-25847964
TCONS_00015623	chr2:26040195-26049264
TCONS_00015624	chr2:26040195-26049264
TCONS_00015625	chr2:26040195-26049264
TCONS_00015632	chr2:26057492-26062208
TCONS_00015634	chr2:26136241-26136742
TCONS_00015641	chr2:26181524-26182342
TCONS_00015646	chr2:26199357-26199586
TCONS_00015664	chr2:26379727-26380429
TCONS_00015665	chr2:26395855-26396930
TCONS_00015666	chr2:26397011-26398063
TCONS_00015670	chr2:26444294-26444740
TCONS_00015687	chr2:26546968-26551217
TCONS_00015690	chr2:26573815-26581108
TCONS_00015691	chr2:26573815-26581108
TCONS_00015693	chr2:26573815-26581108
TCONS_00015695	chr2:26593527-26600844
TCONS_00015714	chr2:26800817-26805019
TCONS_00015743	chr2:27240767-27244013
TCONS_00015748	chr2:27284092-27286036
TCONS_00015749	chr2:27291158-27293921
TCONS_00015750	chr2:27298005-27299894
TCONS_00015751	chr2:27304034-27305458
TCONS_00015758	chr2:27389164-27389391
TCONS_00015766	chr2:27552540-27553599
TCONS_00015782	chr2:27789110-27789433
TCONS_00015783	chr2:27791805-27792027
TCONS_00015827	chr2:28409891-28413330
TCONS_00015828	chr2:28409891-28413330
TCONS_00015842	chr2:28552896-28553127
TCONS_00015843	chr2:28553380-28554376
TCONS_00015844	chr2:28554457-28554972
TCONS_00015880	chr2:29053226-29059226
TCONS_00015886	chr2:29105269-29105866
TCONS_00015901	chr2:29271986-29277044
TCONS_00015902	chr2:29271986-29277044
TCONS_00015910	chr2:29315941-29324465
TCONS_00015927	chr2:29389069-29389352
TCONS_00015937	chr2:29494844-29496604
TCONS_00015939	chr2:29506376-29507688
TCONS_00015940	chr2:29509548-29511485
TCONS_00015942	chr2:29543551-29549359
TCONS_00015950	chr2:29608987-29614355
TCONS_00015978	chr2:29944835-29947570
TCONS_00015986	chr2:29992294-29992513
TCONS_00016003	chr2:30151779-30151994
TCONS_00016016	chr2:30255878-30256901
TCONS_00016017	chr2:30255878-30256901
TCONS_00016018	chr2:30264025-30270345
TCONS_00016019	chr2:30270493-30271269
TCONS_00016020	chr2:30271628-30273994
TCONS_00016051	chr2:30491246-30491572
TCONS_00016052	chr2:30491767-30493205
TCONS_00016053	chr2:30528093-30530352
TCONS_00016083	chr2:30783571-30794030
TCONS_00016093	chr2:30825807-30831370
TCONS_00016094	chr2:30825807-30831370
TCONS_00016095	chr2:30852046-30854638
TCONS_00016097	chr2:30857785-30865683
TCONS_00016100	chr2:30925301-30932207
TCONS_00016101	chr2:30925301-30932207
TCONS_00016105	chr2:30934675-30938670
TCONS_00016113	chr2:30983023-30991801
TCONS_00016118	chr2:31041777-31047428
TCONS_00016119	chr2:31041777-31047428
TCONS_00016120	chr2:31041777-31047428
TCONS_00016122	chr2:31063845-31064111
TCONS_00016128	chr2:31102286-31111100
TCONS_00016135	chr2:31176101-31183508
TCONS_00016137	chr2:31194713-31202592
TCONS_00016145	chr2:31352043-31363130
TCONS_00016155	chr2:31491296-31499138
TCONS_00016156	chr2:31491296-31499138
TCONS_00016158	chr2:31529299-31533809
TCONS_00016160	chr2:31537679-31541473
TCONS_00016166	chr2:31603849-31609484
TCONS_00016184	chr2:31728248-31732023
TCONS_00016195	chr2:31860455-31862807
TCONS_00016210	chr2:31962474-31963271
TCONS_00016215	chr2:32024559-32026671
TCONS_00016217	chr2:32026838-32030419
TCONS_00016266	chr2:32538100-32542864
TCONS_00016273	chr2:32638883-32642700
TCONS_00016274	chr2:32638883-32642700
TCONS_00016290	chr2:32777487-32777724
TCONS_00016291	chr2:32777933-32778413
TCONS_00016292	chr2:32779135-32782761
TCONS_00016297	chr2:32815803-32817930
TCONS_00016298	chr2:32841931-32844485
TCONS_00016299	chr2:32845709-32845980
TCONS_00016300	chr2:32850490-32853839
TCONS_00016304	chr2:32920128-32920447
TCONS_00016305	chr2:32920535-32933510
TCONS_00016317	chr2:32995796-33000589
TCONS_00016336	chr2:33153227-33153609
TCONS_00016343	chr2:33191085-33198130
TCONS_00016344	chr2:33191085-33198130
TCONS_00016350	chr2:33252535-33252755
TCONS_00016380	chr2:33494973-33499892
TCONS_00016401	chr2:33621620-33626404
TCONS_00016402	chr2:33637364-33641827
TCONS_00016403	chr2:33637364-33641827
TCONS_00016429	chr2:33893652-33898613
TCONS_00016446	chr2:33995846-33996183
TCONS_00016449	chr2:34018248-34022034
TCONS_00016467	chr2:34199386-34202078
TCONS_00016506	chr2:34632663-34637734
TCONS_00016507	chr2:34637789-34637997
TCONS_00016518	chr2:34684070-34685691
TCONS_00016526	chr2:34781501-34787790
TCONS_00016545	chr2:35011079-35012549
TCONS_00016551	chr2:35038117-35038978
TCONS_00016555	chr2:35110356-35110954
TCONS_00016556	chr2:35116870-35124372
TCONS_00016565	chr2:35165964-35171237
TCONS_00016566	chr2:35165964-35171237
TCONS_00016568	chr2:35173268-35179692
TCONS_00016574	chr2:35222689-35226922
TCONS_00016581	chr2:35371360-35371712
TCONS_00016582	chr2:35375981-35379970
TCONS_00016631	chr2:35894675-35895024
TCONS_00016655	chr2:36082512-36084531
TCONS_00016656	chr2:36093023-36093397
TCONS_00016686	chr2:36258700-36262923
TCONS_00016703	chr2:36354284-36354492
TCONS_00016715	chr2:36391846-36396297
TCONS_00016747	chr2:36585677-36586429
TCONS_00016748	chr2:36586910-36587166
TCONS_00016749	chr2:36587380-36588904
TCONS_00016750	chr2:36605019-36612626
TCONS_00016753	chr2:36617196-36620512
TCONS_00016798	chr2:37095425-37103199
TCONS_00016801	chr2:37112386-37117594
TCONS_00016802	chr2:37124238-37129599
[truncated: 8,786 more rows]
