# Supplementary material for: Novel phosphate deficiency-responsive long non-coding RNAs in the legume model plant Medicago truncatula
Source: J Exp Bot. 2017 Nov 20;68(21-22):5937–48. doi: 10.1093/jxb/erx384 (PMC5854128; doi:10.1093/jxb/erx384)
Supplement: supplementary_table_S3 [file erx384_suppl_supplementary_table_s3.xls]

## Sheet: Leaf
LncRNAs	Categories	Locus	PD_FPKM	CK_FPKM	log2(fold change)	Regulation	P value
TCONS_00000184	intergenic	chr1:1298362-1298574	0.001	14.6136	-13.835	down	5e-05
TCONS_00000230	intergenic	chr1:1690086-1690318	9.84878	0.001	13.2657	up	5e-05
TCONS_00000334	intergenic	chr1:2606255-2606738	1.6296	0.001	10.6703	up	5e-05
TCONS_00000428	intergenic	chr1:3304462-3304803	0.001	2.51959	-11.299	down	0.0001
TCONS_00000861	intergenic	chr1:6657504-6658196	1.21882	0.001	10.2513	up	5e-05
TCONS_00001094	intergenic	chr1:8330803-8331030	0.001	26.0535	-14.6692	down	5e-05
TCONS_00001386	intergenic	chr1:10511490-10511895	2.84422	0.001	11.4738	up	5e-05
TCONS_00001530	intergenic	chr1:11926645-11926898	0.001	5.49145	-12.423	down	5e-05
TCONS_00001578	intergenic	chr1:12276894-12277281	1.74716	0.001	10.7708	up	0.0006
TCONS_00002226	intergenic	chr1:18986995-18987229	8.31877	0.001	13.0222	up	5e-05
TCONS_00002358	intergenic	chr1:20201913-20202253	0.001	2.90738	-11.5055	down	0.0001
TCONS_00002502	intergenic	chr1:22039160-22039512	0.001	1.76601	-10.7863	down	0.00035
TCONS_00002503	intergenic	chr1:22049274-22049507	0.001	5.85286	-12.5149	down	5e-05
TCONS_00002516	intergenic	chr1:22336532-22336803	3.76119	0.001	11.877	up	5e-05
TCONS_00002677	intergenic	chr1:24449935-24450307	0.001	2.18102	-11.0908	down	5e-05
TCONS_00003759	intergenic	chr1:34882755-34883372	2.98451	0.001	11.5433	up	5e-05
TCONS_00004217	intergenic	chr1:38544842-38545148	0.001	3.33807	-11.7048	down	5e-05
TCONS_00004252	intergenic	chr1:38747524-38747734	7.05957	0.001	12.7854	up	0.0014
TCONS_00004253	intergenic	chr1:38748195-38748427	4.4065	0.001	12.1054	up	0.0006
TCONS_00004364	intergenic	chr1:39488836-39489571	0.814659	0.001	9.67005	up	0.0002
TCONS_00004469	intergenic	chr1:40282012-40282239	3.4115	0.001	11.7362	up	0.00025
TCONS_00005157	intergenic	chr1:45308426-45308637	0.001	33.5338	-15.0333	down	5e-05
TCONS_00005474	intergenic	chr1:47429594-47430187	1.23499	0.001	10.2703	up	5e-05
TCONS_00005981	intergenic	chr1:50927270-50927609	4.38949	0.001	12.0998	up	5e-05
TCONS_00006378	intergenic	chr1:1054694-1054913	0.001	39.5621	-15.2718	down	5e-05
TCONS_00006421	intergenic	chr1:1466764-1467099	441.76	186.187	1.24651	up	0.0426
TCONS_00006810	intergenic	chr1:4377846-4378254	1.17769	0.001	10.2017	up	0.0006
TCONS_00007031	intergenic	chr1:6202661-6202867	0.001	18.6492	-14.1868	down	5e-05
TCONS_00007378	intergenic	chr1:8721102-8721312	0.001	12.0838	-13.5608	down	0.0001
TCONS_00008734	intergenic	chr1:20610240-20610697	0.551956	8.17414	-3.88844	down	0.04355
TCONS_00008891	intergenic	chr1:22894080-22894332	0.001	6.46823	-12.6592	down	5e-05
TCONS_00008924	intergenic	chr1:23523867-23524267	4.03787	0.001	11.9794	up	5e-05
TCONS_00008925	intergenic	chr1:23524609-23524888	0.001	4.07701	-11.9933	down	5e-05
TCONS_00009031	intergenic	chr1:24582243-24582451	6.38993	0.001	12.6416	up	0.00025
TCONS_00009045	intergenic	chr1:24721394-24721658	8.93867	0.001	13.1258	up	5e-05
TCONS_00009046	intergenic	chr1:24722570-24722884	0.001	2.25007	-11.1358	down	0.00035
TCONS_00009786	intergenic	chr1:31539673-31539925	6.75232	35.1409	-2.3797	down	0.03355
TCONS_00011077	intergenic	chr1:41534797-41535003	0.001	13.4416	-13.7144	down	0.0001
TCONS_00011185	intergenic	chr1:42409597-42409868	0.001	1.73925	-10.7642	down	0.00405
TCONS_00011502	intergenic	chr1:44948318-44948699	1.26706	0.001	10.3073	up	0.0007
TCONS_00011824	intergenic	chr1:47083802-47084038	7.70733	0.001	12.912	up	5e-05
TCONS_00012212	intergenic	chr1:49759327-49759723	1.16454	0.001	10.1855	up	0.00045
TCONS_00012269	intergenic	chr1:50260464-50260764	0.001	2.55674	-11.3201	down	0.00035
TCONS_00012336	intergenic	chr1:50773411-50773795	0.001	2.24536	-11.1327	down	5e-05
TCONS_00012649	intergenic	chr1:52981609-52981856	4.04544	0.001	11.9821	up	0.0006
TCONS_00012651	intergenic	chr1:13477856-13478120	0.001	19.3256	-14.2382	down	5e-05
TCONS_00012690	intergenic	chr2:220142-220437	2.16002	0.001	11.0768	up	0.0014
TCONS_00012995	intergenic	chr2:2282374-2282706	0.001	5.46727	-12.4166	down	5e-05
TCONS_00013418	intergenic	chr2:5465323-5465825	0.001	1.46045	-10.5122	down	5e-05
TCONS_00013796	intergenic	chr2:8269487-8269743	2.23419	0.001	11.1255	up	0.0014
TCONS_00013872	intergenic	chr2:9048759-9049079	0.001	3.66426	-11.8393	down	5e-05
TCONS_00014202	intergenic	chr2:11813657-11813897	0.001	5.84422	-12.5128	down	0.00035
TCONS_00014366	intergenic	chr2:13418537-13418741	0.001	13.6553	-13.7372	down	5e-05
TCONS_00014804	intergenic	chr2:16732887-16733410	1.14835	0.001	10.1653	up	5e-05
TCONS_00014820	intergenic	chr2:16857628-16857845	0.001	9.14146	-13.1582	down	5e-05
TCONS_00014883	intergenic	chr2:17532359-17532581	4.74847	0.001	12.2132	up	0.0007
TCONS_00015138	intergenic	chr2:20050458-20050666	0.001	13.8113	-13.7536	down	5e-05
TCONS_00015352	intergenic	chr2:22796161-22796485	0.001	2.17701	-11.0881	down	0.00035
TCONS_00015529	intergenic	chr2:24986461-24986670	0.001	14.5133	-13.8251	down	5e-05
TCONS_00015670	intergenic	chr2:26444294-26444740	1.94821	0.001	10.9279	up	5e-05
TCONS_00015758	intergenic	chr2:27389164-27389391	7.89808	58.5588	-2.89031	down	0.02065
TCONS_00015782	intergenic	chr2:27789110-27789433	0.001	5.96754	-12.5429	down	5e-05
TCONS_00015783	intergenic	chr2:27791805-27792027	0.001	9.87673	-13.2698	down	0.0001
TCONS_00016290	intergenic	chr2:32777487-32777724	9.5907	0.001	13.2274	up	5e-05
TCONS_00016336	intergenic	chr2:33153227-33153609	2.04007	0.001	10.9944	up	5e-05
TCONS_00016350	intergenic	chr2:33252535-33252755	9.91353	0.001	13.2752	up	5e-05
TCONS_00016507	intergenic	chr2:34637789-34637997	0.001	6.89849	-12.7521	down	0.00115
TCONS_00016581	intergenic	chr2:35371360-35371712	0.001	3.91257	-11.9339	down	5e-05
TCONS_00016631	intergenic	chr2:35894675-35895024	0.001	3.60025	-11.8139	down	5e-05
TCONS_00016656	intergenic	chr2:36093023-36093397	3.80314	0.001	11.893	up	5e-05
TCONS_00017040	intergenic	chr2:38826655-38827656	6.50114	1.28712	2.33655	up	0.014
TCONS_00017907	intergenic	chr2:45311938-45312372	2.48956	0.001	11.2817	up	5e-05
TCONS_00017908	intergenic	chr2:45312713-45313257	1.74407	0.001	10.7682	up	5e-05
TCONS_00017979	intergenic	chr2:109359-109803	3.39629	0.001	11.7297	up	5e-05
TCONS_00018029	intergenic	chr2:446652-447031	0.001	2.28406	-11.1574	down	5e-05
TCONS_00018151	intergenic	chr2:1436604-1436828	2.89183	0.001	11.4978	up	0.0014
TCONS_00018265	intergenic	chr2:2331744-2332147	1.83722	0.001	10.8433	up	5e-05
TCONS_00018279	intergenic	chr2:2452050-2452477	0.001	1.7835	-10.8005	down	5e-05
TCONS_00018472	intergenic	chr2:3676811-3677081	0.001	4.08738	-11.997	down	5e-05
TCONS_00018683	intergenic	chr2:5287088-5287343	5.41915	0.001	12.4039	up	5e-05
TCONS_00019143	intergenic	chr2:9039332-9039591	0.001	5.0675	-12.3071	down	5e-05
TCONS_00019269	intergenic	chr2:10202045-10202454	2.1218	0.001	11.0511	up	5e-05
TCONS_00019281	intergenic	chr2:10324857-10325075	0.001	3.75156	-11.8733	down	0.00405
TCONS_00019382	intergenic	chr2:10919686-10920136	1.04524	0.001	10.0296	up	0.00045
TCONS_00019395	intergenic	chr2:11089348-11089576	4.10728	0.001	12.004	up	0.0014
TCONS_00019692	intergenic	chr2:14119173-14119542	1.84788	0.001	10.8517	up	0.00045
TCONS_00019901	intergenic	chr2:16010469-16010737	0.001	4.97982	-12.2819	down	5e-05
TCONS_00019993	intergenic	chr2:16959703-16959907	5.24902	0.001	12.3578	up	0.00085
TCONS_00020029	intergenic	chr2:17430332-17431044	0.961968	0.001	9.90985	up	5e-05
TCONS_00020410	intergenic	chr2:21458664-21458876	0.001	7.26209	-12.8262	down	0.00035
TCONS_00020518	intergenic	chr2:22818408-22818649	0.001	4.67528	-12.1908	down	0.00035
TCONS_00020558	antisense	chr2:23226420-23227807	0.481231	0.001	8.91059	up	0.02025
TCONS_00020727	intergenic	chr2:25297062-25297338	2.22437	0.001	11.1192	up	0.0014
TCONS_00020913	intergenic	chr2:27291158-27293921	1.68788	0.001	10.721	up	0.04665
TCONS_00021004	intergenic	chr2:28397307-28397636	2.07344	0.001	11.0178	up	0.0001
TCONS_00021061	intergenic	chr2:28957358-28958184	1.76513	0.001	10.7856	up	5e-05
TCONS_00021117	intergenic	chr2:29420861-29421247	1.78079	0.001	10.7983	up	5e-05
TCONS_00021118	intergenic	chr2:29485529-29485868	0.001	1.69585	-10.7278	down	0.00035
TCONS_00021481	intergenic	chr2:32740119-32740446	0.001	2.4755	-11.2735	down	0.0001
TCONS_00021527	intergenic	chr2:33150109-33150403	0.001	5.27546	-12.3651	down	5e-05
TCONS_00021760	antisense	chr2:35348104-35348827	0.001	5.36218	-12.3886	down	0.02065
TCONS_00021849	intergenic	chr2:36163808-36164032	0.001	6.68668	-12.7071	down	0.00035
TCONS_00022480	intergenic	chr2:41443790-41444121	1.18528	0.001	10.211	up	0.0014
TCONS_00023127	intergenic	chr3:580840-581175	0.001	3.84164	-11.9075	down	5e-05
TCONS_00023345	intergenic	chr3:2345081-2345534	4.55212	0.001	12.1523	up	5e-05
TCONS_00023505	intergenic	chr3:3684381-3684675	2.66705	0.001	11.381	up	0.00045
TCONS_00023597	antisense	chr3:4471637-4474924	1.64838	0.001	10.6868	up	0.00935
TCONS_00023625	intergenic	chr3:4825439-4825698	13.0388	0.001	13.6705	up	5e-05
TCONS_00023790	intergenic	chr3:6748183-6748527	0.001	2.53992	-11.3106	down	5e-05
TCONS_00023885	intergenic	chr3:7584332-7584781	0.001	1.76298	-10.7838	down	0.0001
TCONS_00024333	intergenic	chr3:12839236-12839451	0.001	7.84198	-12.937	down	0.00035
TCONS_00024550	intergenic	chr3:15430567-15430817	0.001	2.23505	-11.1261	down	0.00405
TCONS_00024629	intergenic	chr3:16413431-16413633	0.001	18.2659	-14.1569	down	5e-05
TCONS_00024674	antisense	chr3:17035523-17037392	0.001	24.2367	-14.5649	down	0.02235
TCONS_00024680	intergenic	chr3:17120401-17120609	2.24381	0.001	11.1317	up	0.0102
TCONS_00024768	intergenic	chr3:18868319-18868558	0.001	5.47807	-12.4195	down	0.0001
TCONS_00024886	intergenic	chr3:20158577-20158910	403.036	176.797	1.18881	up	0.0456
TCONS_00024966	intergenic	chr3:21000036-21000337	0.001	3.51329	-11.7786	down	5e-05
TCONS_00025673	intergenic	chr3:28248469-28248707	8.27497	0.001	13.0145	up	5e-05
TCONS_00026023	intergenic	chr3:31300870-31301137	3.31075	0.001	11.6929	up	0.0007
TCONS_00026024	intergenic	chr3:31302158-31302381	9.88409	0.001	13.2709	up	5e-05
TCONS_00026514	intergenic	chr3:35147070-35147341	2.83844	0.001	11.4709	up	0.00085
TCONS_00026582	intergenic	chr3:35656612-35656823	0.001	10.3944	-13.3435	down	0.00035
TCONS_00026630	intergenic	chr3:36183416-36183625	9.51169	0.001	13.2155	up	0.0001
TCONS_00026696	intergenic	chr3:36584532-36584951	3.65243	0.001	11.8346	up	5e-05
TCONS_00027016	intergenic	chr3:38880727-38881034	4.00759	0.001	11.9685	up	5e-05
TCONS_00027910	intergenic	chr3:45136137-45136436	2.04207	0.001	10.9958	up	0.0006
TCONS_00028154	intergenic	chr3:47036275-47036578	0.001	3.86331	-11.9156	down	0.0001
TCONS_00028266	intergenic	chr3:47881437-47881648	0.001	12.3388	-13.5909	down	5e-05
TCONS_00028344	intergenic	chr3:48557304-48557575	2.47303	0.001	11.2721	up	0.0007
TCONS_00029185	intergenic	chr3:54795769-54795980	0.001	17.7318	-14.1141	down	5e-05
TCONS_00029845	intergenic	chr3:4368580-4368818	5.96477	0.001	12.5423	up	5e-05
TCONS_00030218	intergenic	chr3:7640092-7640359	0.001	4.1964	-12.0349	down	0.00035
TCONS_00030371	intergenic	chr3:9143783-9144122	2.63377	0.001	11.3629	up	5e-05
TCONS_00030641	intergenic	chr3:12214480-12214695	0.001	9.89432	-13.2724	down	0.0001
TCONS_00030671	intergenic	chr3:12815700-12815958	0.001	4.89157	-12.2561	down	5e-05
TCONS_00030774	intergenic	chr3:14063519-14063723	0.001	13.0682	-13.6738	down	0.0001
TCONS_00030858	intergenic	chr3:15370353-15370558	0.001	13.4838	-13.7189	down	0.0001
TCONS_00030967	intergenic	chr3:16934941-16935280	3.27578	0.001	11.6776	up	5e-05
TCONS_00031115	intergenic	chr3:19359728-19360180	0.001	1.04841	-10.034	down	0.00055
TCONS_00031418	intergenic	chr3:22380831-22381134	1.6789	0.001	10.7133	up	0.00085
TCONS_00031438	intergenic	chr3:22530259-22530470	0.001	16.6981	-14.0274	down	5e-05
TCONS_00031604	intergenic	chr3:23881473-23881957	1.24715	0.001	10.2844	up	0.00025
TCONS_00032667	intergenic	chr3:33063607-33063892	2.3608	0.001	11.2051	up	0.0006
TCONS_00032742	intergenic	chr3:33761758-33761971	0.001	19.151	-14.2251	down	5e-05
TCONS_00032938	intergenic	chr3:35430574-35431175	1.34204	0.001	10.3902	up	5e-05
TCONS_00033459	intergenic	chr3:39241445-39241798	2.75638	0.001	11.4286	up	5e-05
TCONS_00033512	intergenic	chr3:39572138-39572574	0.001	1.07086	-10.0646	down	0.00055
TCONS_00033607	intergenic	chr3:40348898-40349128	8.34399	0.001	13.0265	up	5e-05
TCONS_00033778	intergenic	chr3:41855192-41855438	2.28838	0.001	11.1601	up	0.00045
TCONS_00034861	intergenic	chr3:49533158-49533404	0.001	7.73371	-12.9169	down	5e-05
TCONS_00034921	intergenic	chr3:49835880-49836136	4.67837	0.001	12.1918	up	0.0006
TCONS_00034928	intergenic	chr3:49864169-49864697	1.36678	0.001	10.4166	up	5e-05
TCONS_00035427	intergenic	chr3:53172985-53173187	2.68645	0.001	11.3915	up	0.0014
TCONS_00035572	intergenic	chr3:54221733-54222011	2.87518	0.001	11.4894	up	0.00025
TCONS_00035642	intergenic	chr3:54632539-54632785	4.20742	0.001	12.0387	up	0.00025
TCONS_00035728	intergenic	chr3:55344469-55344750	6.79921	0.001	12.7312	up	5e-05
TCONS_00036004	intergenic	chr4:2219161-2219373	22.2481	0.001	14.4414	up	5e-05
TCONS_00036302	intergenic	chr4:4669791-4670142	1.9085	0.001	10.8982	up	0.0006
TCONS_00036411	intergenic	chr4:5732847-5733081	0.001	11.5577	-13.4966	down	5e-05
TCONS_00036673	intergenic	chr4:7541780-7542111	8.69789	0.001	13.0864	up	5e-05
TCONS_00036697	intergenic	chr4:7869165-7869446	4.13387	0.001	12.0133	up	5e-05
TCONS_00036821	intergenic	chr4:9026530-9026734	5.15807	0.001	12.3326	up	0.00085
TCONS_00036879	intergenic	chr4:9391295-9391584	5.00268	0.001	12.2885	up	5e-05
TCONS_00037216	intergenic	chr4:12695078-12695404	0.001	2.53274	-11.3065	down	0.0001
TCONS_00037225	intergenic	chr4:12842764-12842999	0.001	5.16289	-12.334	down	0.0001
TCONS_00037307	intergenic	chr4:13669935-13678210	1.65038	0.001	10.6886	up	0.04995
TCONS_00037442	intergenic	chr4:15252315-15252521	0.001	12.4813	-13.6075	down	0.0001
TCONS_00037543	intergenic	chr4:16928968-16929188	3.19478	0.001	11.6415	up	0.0014
TCONS_00037846	intergenic	chr4:19995012-19995263	0.001	7.38896	-12.8512	down	0.0001
TCONS_00038055	intergenic	chr4:21948258-21948534	5.65957	0.001	12.4665	up	5e-05
TCONS_00038313	intergenic	chr4:24295114-24295325	15.0406	0.001	13.8766	up	5e-05
TCONS_00038373	intergenic	chr4:24809064-24809962	2.51482	0.001	11.2962	up	0.01435
TCONS_00038410	intergenic	chr4:25248452-25248662	0.001	10.4899	-13.3567	down	0.0001
TCONS_00038683	intergenic	chr4:27328491-27328727	4.14824	0.001	12.0183	up	5e-05
TCONS_00039199	intergenic	chr4:30868887-30869096	12.3272	0.001	13.5896	up	5e-05
TCONS_00039510	intergenic	chr4:33283745-33284100	0.001	4.2193	-12.0428	down	5e-05
TCONS_00039616	intergenic	chr4:34303550-34303758	0.001	11.6259	-13.5051	down	0.00035
TCONS_00039945	intergenic	chr4:36633470-36633776	1.65234	0.001	10.6903	up	0.0014
TCONS_00040330	intergenic	chr4:39485794-39486203	0.001	1.96559	-10.9407	down	0.0001
TCONS_00041036	intergenic	chr4:45442206-45442547	1.64885	0.001	10.6872	up	0.00045
TCONS_00041315	intergenic	chr4:47692043-47692284	2.21443	0.001	11.1127	up	0.0014
TCONS_00042029	intergenic	chr4:52673805-52674036	3.39808	0.001	11.7305	up	0.00085
TCONS_00042081	intergenic	chr4:53202471-53202691	0.001	11.6177	-13.504	down	5e-05
TCONS_00042435	intergenic	chr4:55801925-55802484	0.001	1.61529	-10.6576	down	5e-05
TCONS_00042956	intergenic	chr4:3264430-3264748	2.22516	15.7788	-2.82601	down	0.0483
TCONS_00043633	intergenic	chr4:8812592-8812801	0.001	17.515	-14.0963	down	5e-05
TCONS_00043894	intergenic	chr4:11213073-11213281	0.001	9.83507	-13.2637	down	0.0001
TCONS_00043898	intergenic	chr4:11269820-11270030	8.46729	0.001	13.0477	up	5e-05
TCONS_00043990	intergenic	chr4:12291547-12291802	0.001	4.22775	-12.0457	down	5e-05
TCONS_00043999	intergenic	chr4:12470408-12470627	0.001	9.62716	-13.2329	down	5e-05
TCONS_00044184	intergenic	chr4:14641845-14642050	0.001	32.4224	-14.9847	down	5e-05
TCONS_00044213	intergenic	chr4:15156528-15156952	0.001	1.72261	-10.7504	down	0.0001
TCONS_00044226	intergenic	chr4:15395198-15395411	15.449	153.65	-3.31406	down	0.0048
TCONS_00044228	intergenic	chr4:15414773-15414980	0.001	14.0416	-13.7774	down	0.0001
TCONS_00044670	intergenic	chr4:20076608-20076892	0.001	6.19461	-12.5968	down	5e-05
TCONS_00044694	intergenic	chr4:20307982-20308232	2.37321	0.001	11.2126	up	0.0014
TCONS_00044838	intergenic	chr4:21784329-21784622	3.44039	0.001	11.7484	up	5e-05
TCONS_00045000	intergenic	chr4:23156578-23156822	0.001	7.82283	-12.9335	down	0.0001
TCONS_00045053	intergenic	chr4:23463603-23463830	8.14681	0.001	12.992	up	5e-05
TCONS_00046007	intergenic	chr4:30477431-30477658	6.06082	0.001	12.5653	up	5e-05
TCONS_00046261	intergenic	chr4:32225384-32225679	2.67811	0.001	11.387	up	0.0001
TCONS_00046413	intergenic	chr4:33340258-33340583	0.001	2.5687	-11.3268	down	5e-05
TCONS_00046711	intergenic	chr4:35629348-35629572	0.001	11.4538	-13.4835	down	0.0001
TCONS_00047202	intergenic	chr4:39468923-39470779	0.770493	0.001	9.58964	up	0.00285
TCONS_00047217	antisense	chr4:39582197-39583005	1.65135	0.001	10.6894	up	0.01085
TCONS_00047264	intergenic	chr4:40036720-40036928	9.33808	0.001	13.1889	up	5e-05
TCONS_00047742	intergenic	chr4:43900461-43900862	1.73604	0.001	10.7616	up	0.00025
TCONS_00048666	intergenic	chr4:50323398-50323659	2.78454	0.001	11.4432	up	0.0007
TCONS_00049263	intergenic	chr4:54739264-54739649	2.5999	0.001	11.3442	up	5e-05
TCONS_00049384	intergenic	chr4:55567250-55567597	0.001	1.7222	-10.75	down	0.00055
TCONS_00050276	intergenic	chr5:4534535-4534907	0.001	1.60148	-10.6452	down	0.0001
TCONS_00050322	intergenic	chr5:4790501-4790954	3.69261	0.001	11.8504	up	5e-05
TCONS_00050423	intergenic	chr5:5632034-5632355	0.001	3.35016	-11.71	down	5e-05
TCONS_00050735	intergenic	chr5:7951786-7952208	3.50496	0.001	11.7752	up	5e-05
TCONS_00050948	intergenic	chr5:9248079-9248312	0.001	12.4457	-13.6034	down	5e-05
TCONS_00051160	intergenic	chr5:10782609-10782961	1.43732	0.001	10.4892	up	0.0007
TCONS_00051366	intergenic	chr5:12487882-12488097	5.6895	0.001	12.4741	up	0.00025
TCONS_00051407	intergenic	chr5:12915362-12915775	0.001	0.952894	-9.89617	down	0.00115
TCONS_00051756	intergenic	chr5:16103396-16103611	0.001	12.094	-13.562	down	5e-05
TCONS_00051938	intergenic	chr5:17811250-17812156	1.54279	0.001	10.5913	up	0.0164
TCONS_00052177	intergenic	chr5:20342513-20342831	13.5255	43.1328	-1.6731	down	0.0215
TCONS_00052212	intergenic	chr5:20821684-20822335	0.001	1.00184	-9.96844	down	5e-05
TCONS_00052349	intergenic	chr5:22068889-22069165	0.001	1.78439	-10.8012	down	0.0023
TCONS_00052675	intergenic	chr5:26217112-26217415	6.51604	0.001	12.6698	up	5e-05
TCONS_00052848	intergenic	chr5:28038661-28038914	8.99043	0.001	13.1342	up	5e-05
TCONS_00053061	intergenic	chr5:29708744-29708952	0.001	13.0563	-13.6725	down	0.0001
TCONS_00053097	intergenic	chr5:30042431-30042658	6.68312	0.001	12.7063	up	5e-05
TCONS_00054190	intergenic	chr5:39466549-39466901	4.27832	0.001	12.0628	up	5e-05
TCONS_00054290	intergenic	chr5:40087631-40088056	31.2943	7.1651	2.12684	up	0.00665
TCONS_00054310	intergenic	chr5:40212594-40213062	1.16367	0.001	10.1845	up	5e-05
TCONS_00054404	intergenic	chr5:40768501-40768877	1.78814	0.001	10.8042	up	0.00025
TCONS_00054775	intergenic	chr5:43142010-43142305	2.46852	0.001	11.2694	up	0.00045
TCONS_00054840	intergenic	chr5:29916-30627	1.1157	0.001	10.1237	up	5e-05
TCONS_00055009	intergenic	chr5:1062097-1062422	6.80095	0.001	12.7315	up	5e-05
TCONS_00055145	intergenic	chr5:1914734-1915062	0.001	3.18862	-11.6387	down	5e-05
TCONS_00055301	antisense	chr5:3217988-3218968	3.24371	0.001	11.6634	up	5e-05
TCONS_00055348	intergenic	chr5:3475248-3476021	1.05665	0.001	10.0453	up	5e-05
TCONS_00055542	intergenic	chr5:5311328-5311550	9.93331	0.001	13.2781	up	5e-05
TCONS_00055691	intergenic	chr5:6549403-6549609	5.38636	0.001	12.3951	up	0.00025
TCONS_00055948	intergenic	chr5:8856748-8856999	9.91991	0.001	13.2761	up	5e-05
TCONS_00056001	antisense	chr5:9289577-9290938	0.559971	0.001	9.12921	up	0.0466
TCONS_00056198	intergenic	chr5:10756258-10757694	2.83823	0.427911	2.72961	up	0.02055
TCONS_00056693	intergenic	chr5:15206641-15206877	0.001	5.75806	-12.4914	down	0.0001
TCONS_00056805	antisense	chr5:16118810-16123734	0.001	3.20016	-11.6439	down	5e-05
TCONS_00056967	intergenic	chr5:17357861-17358079	0.001	6.68057	-12.7058	down	0.00115
TCONS_00056970	intergenic	chr5:17384946-17385442	1.06724	0.001	10.0597	up	5e-05
TCONS_00056977	intergenic	chr5:17468532-17468925	0.001	2.76206	-11.4315	down	5e-05
TCONS_00057320	intergenic	chr5:20150609-20150911	6.12152	0.001	12.5797	up	5e-05
TCONS_00057396	intergenic	chr5:21352250-21352560	0.001	2.48929	-11.2815	down	0.0001
TCONS_00058017	intergenic	chr5:28480645-28480885	6.02382	0.001	12.5565	up	5e-05
TCONS_00058556	intergenic	chr5:32981832-32982112	0.001	1.60832	-10.6513	down	0.00405
TCONS_00058746	intergenic	chr5:34804215-34804544	4.59908	0.001	12.1671	up	5e-05
TCONS_00059960	intergenic	chr6:1091339-1091566	7.84137	0.001	12.9369	up	5e-05
TCONS_00060050	intergenic	chr6:1682920-1683145	0.001	12.7733	-13.6408	down	5e-05
TCONS_00060178	intergenic	chr6:2604551-2604882	1.86285	0.001	10.8633	up	0.00085
TCONS_00061524	intergenic	chr6:17493799-17494015	14.2551	0.001	13.7992	up	5e-05
TCONS_00061688	intergenic	chr6:19560160-19560400	0.001	4.56245	-12.1556	down	0.00035
TCONS_00061696	intergenic	chr6:19627715-19627941	0.001	8.38661	-13.0339	down	0.0001
TCONS_00062036	intergenic	chr6:24573698-24573976	0.001	4.17237	-12.0267	down	0.00035
TCONS_00062115	intergenic	chr6:25127871-25128252	1.42938	0.001	10.4812	up	0.00045
TCONS_00062642	intergenic	chr6:30261275-30261544	3.65862	0.001	11.8371	up	0.0007
TCONS_00062792	intergenic	chr6:31627777-31627982	13.2344	0.001	13.692	up	5e-05
TCONS_00062834	intergenic	chr6:32048800-32049090	2.37052	0.001	11.211	up	0.00045
TCONS_00062847	intergenic	chr6:32186190-32186423	5.02719	0.001	12.2955	up	0.0007
TCONS_00062962	intergenic	chr6:33324041-33324266	0.001	8.05466	-12.9756	down	5e-05
TCONS_00063065	intergenic	chr6:34215393-34215826	0.001	1.38922	-10.4401	down	5e-05
TCONS_00063605	intergenic	chr6:4187468-4187709	0.001	6.41055	-12.6462	down	5e-05
TCONS_00063620	intergenic	chr6:4326228-4326519	0.001	3.38028	-11.7229	down	0.0001
TCONS_00063797	intergenic	chr6:5912463-5913096	1.0759	0.001	10.0713	up	0.00025
TCONS_00064232	intergenic	chr6:9758683-9759222	0.001	1.88121	-10.8774	down	5e-05
TCONS_00064264	intergenic	chr6:10209253-10209699	1.71746	0.001	10.7461	up	5e-05
TCONS_00064505	intergenic	chr6:12634050-12634343	2.58353	0.001	11.3351	up	0.0006
TCONS_00064612	intergenic	chr6:13689121-13689455	1.12467	0.001	10.1353	up	0.0014
TCONS_00064901	intergenic	chr6:17341268-17341576	2.90337	0.001	11.5035	up	0.00025
TCONS_00064960	intergenic	chr6:18215796-18216070	0.001	13.2664	-13.6955	down	5e-05
TCONS_00065189	intergenic	chr6:21226283-21226508	0.001	7.65154	-12.9015	down	5e-05
TCONS_00065195	intergenic	chr6:21253400-21253778	0.001	1.81279	-10.824	down	0.0001
TCONS_00065496	intergenic	chr6:25466950-25467808	0.647158	0.001	9.33797	up	0.01435
TCONS_00065748	intergenic	chr6:28741001-28741221	0.001	8.47505	-13.049	down	5e-05
TCONS_00066674	intergenic	chr7:1873299-1873519	6.9575	0.001	12.7644	up	0.00025
TCONS_00066705	intergenic	chr7:2175099-2175311	0.001	12.5839	-13.6193	down	0.0001
TCONS_00067119	intergenic	chr7:6256983-6257198	0.001	14.2638	-13.8001	down	5e-05
TCONS_00067123	intergenic	chr7:6362798-6363213	3.17274	0.001	11.6315	up	5e-05
TCONS_00067259	intergenic	chr7:7529502-7529721	0.001	26.4223	-14.6895	down	5e-05
TCONS_00067322	intergenic	chr7:8184538-8184830	0.001	2.55536	-11.3193	down	0.00035
TCONS_00067829	intergenic	chr7:15342160-15342404	2.75281	0.001	11.4267	up	0.0007
TCONS_00068191	intergenic	chr7:19882388-19882761	2.934	0.001	11.5187	up	5e-05
TCONS_00068320	intergenic	chr7:21165805-21166058	0.001	4.17528	-12.0277	down	0.00035
TCONS_00068547	intergenic	chr7:23549209-23549541	0.001	2.25698	-11.1402	down	0.00035
TCONS_00070069	intergenic	chr7:35645186-35645414	9.39372	0.001	13.1975	up	0.0001
TCONS_00071049	intergenic	chr7:43017471-43017811	0.001	2.07511	-11.019	down	0.0001
TCONS_00071061	intergenic	chr7:43180788-43181016	0.001	13.1414	-13.6818	down	5e-05
TCONS_00071077	intergenic	chr7:43344646-43344892	0.001	7.53355	-12.8791	down	5e-05
TCONS_00071352	intergenic	chr7:45326087-45326293	12.6685	0.001	13.629	up	5e-05
TCONS_00071539	intergenic	chr7:46491734-46492074	0.001	3.18857	-11.6387	down	0.0001
TCONS_00072656	intergenic	chr7:6216184-6216410	0.001	13.2641	-13.6952	down	5e-05
TCONS_00073164	intergenic	chr7:11305722-11306204	1.55632	8.98119	-2.52877	down	0.03555
TCONS_00073248	intergenic	chr7:12249978-12250220	0.001	8.15297	-12.9931	down	5e-05
TCONS_00073331	intergenic	chr7:13122951-13123253	0.001	2.65104	-11.3723	down	0.00055
TCONS_00073445	intergenic	chr7:15125501-15125742	0.001	7.01483	-12.7762	down	5e-05
TCONS_00073516	intergenic	chr7:16431512-16432309	5.48911	0.001	12.4224	up	0.0151
TCONS_00074015	intergenic	chr7:21559172-21559380	0.001	14.4069	-13.8145	down	0.0001
TCONS_00074081	intergenic	chr7:22547007-22547376	3.39347	0.001	11.7285	up	5e-05
TCONS_00074353	intergenic	chr7:24707430-24707635	0.001	23.2756	-14.5065	down	5e-05
TCONS_00074514	intergenic	chr7:26118299-26118546	11.9797	62.7779	-2.38966	down	0.0085
TCONS_00074729	intergenic	chr7:28423721-28424067	0.001	1.89611	-10.8888	down	0.00035
TCONS_00074971	intergenic	chr7:30262131-30262363	6.917	0.001	12.7559	up	0.00025
TCONS_00075191	intergenic	chr7:31693555-31693815	6.51102	0.001	12.6687	up	5e-05
TCONS_00075736	intergenic	chr7:35719341-35719586	6.82709	0.001	12.7371	up	5e-05
TCONS_00076324	intergenic	chr7:39938749-39939005	9.069	0.001	13.1467	up	5e-05
TCONS_00076484	antisense	chr7:41053159-41053777	0.001	0.864599	-9.75589	down	0.00015
TCONS_00077459	intergenic	chr7:47656195-47656560	0.001	1.70951	-10.7394	down	0.00035
TCONS_00077477	intergenic	chr7:47829456-47829683	8.75516	0.001	13.0959	up	5e-05
TCONS_00077663	intergenic	chr8:12640-12930	0.001	4.26683	-12.0589	down	0.0001
TCONS_00078321	intergenic	chr8:5225145-5225694	1.39789	0.001	10.449	up	5e-05
TCONS_00078415	intergenic	chr8:6075944-6076147	3.37416	0.001	11.7203	up	0.00385
TCONS_00078453	intergenic	chr8:6570069-6570391	7.02431	0.001	12.7781	up	5e-05
TCONS_00078678	intergenic	chr8:8452156-8452535	0.001	4.43824	-12.1158	down	5e-05
TCONS_00079268	intergenic	chr8:14071868-14072085	0.001	17.4091	-14.0876	down	5e-05
TCONS_00079269	intergenic	chr8:14074661-14074868	10.7103	0.001	13.3867	up	0.0001
TCONS_00079270	intergenic	chr8:14082879-14083081	3.68025	0.001	11.8456	up	0.0007
TCONS_00079380	intergenic	chr8:15010838-15011059	0.001	7.34492	-12.8425	down	0.00035
TCONS_00079694	intergenic	chr8:18365883-18366267	4.63648	0.001	12.1788	up	5e-05
TCONS_00079724	intergenic	chr8:18638748-18638997	3.39802	0.001	11.7305	up	5e-05
TCONS_00079888	intergenic	chr8:20821005-20821225	0.001	6.66357	-12.7021	down	0.0001
TCONS_00079920	intergenic	chr8:21187354-21187779	1.79334	0.001	10.8084	up	0.00025
TCONS_00079994	intergenic	chr8:22454340-22454580	6.19117	43.0187	-2.79668	down	0.02565
TCONS_00080107	intergenic	chr8:23509090-23509490	0.001	1.42138	-10.4731	down	0.00085
TCONS_00080156	intergenic	chr8:24084381-24084586	0.001	23.5374	-14.5227	down	5e-05
TCONS_00080709	intergenic	chr8:28853700-28854072	0.001	2.18273	-11.0919	down	5e-05
TCONS_00080722	intergenic	chr8:28965948-28966168	0.001	9.27974	-13.1799	down	0.00035
TCONS_00081306	intergenic	chr8:32990547-32990941	0.858692	0.001	9.746	up	0.00045
TCONS_00081401	intergenic	chr8:33921809-33922015	5.32857	0.001	12.3795	up	0.00085
TCONS_00081402	intergenic	chr8:33922376-33922596	7.39445	0.001	12.8522	up	5e-05
TCONS_00081472	intergenic	chr8:34256941-34257289	0.001	3.37659	-11.7214	down	5e-05
TCONS_00083022	intergenic	chr8:45045352-45045597	5.64614	0.001	12.463	up	0.0006
TCONS_00083023	intergenic	chr8:45046935-45047171	0.001	6.774	-12.7258	down	5e-05
TCONS_00083334	intergenic	chr8:2052359-2052568	5.42537	0.001	12.4055	up	0.0006
TCONS_00083335	intergenic	chr8:2059321-2059532	2.8993	0.001	11.5015	up	0.0014
TCONS_00083738	intergenic	chr8:4834001-4834253	14.7502	46.4998	-1.65649	down	0.04065
TCONS_00083970	intergenic	chr8:6617110-6617410	2.8447	0.001	11.4741	up	0.0006
TCONS_00084176	intergenic	chr8:8680264-8680799	0.866587	0.001	9.7592	up	0.00045
TCONS_00084352	intergenic	chr8:10304673-10304944	3.71789	0.001	11.8603	up	5e-05
TCONS_00084428	intergenic	chr8:10838648-10838991	1.2601	0.001	10.2993	up	0.0014
TCONS_00085401	intergenic	chr8:20544003-20544378	1.34156	0.001	10.3897	up	0.00085
TCONS_00085509	intergenic	chr8:22021488-22021861	2.25494	0.001	11.1389	up	5e-05
TCONS_00085590	intergenic	chr8:23225156-23225385	0.001	10.9139	-13.4139	down	5e-05
TCONS_00085619	intergenic	chr8:23700283-23700509	0.001	6.27463	-12.6153	down	0.00035
TCONS_00085989	intergenic	chr8:27180415-27180632	0.001	17.6127	-14.1043	down	5e-05
TCONS_00086225	intergenic	chr8:29303373-29303590	4.68477	0.001	12.1938	up	0.00045
TCONS_00086989	intergenic	chr8:35205686-35205961	4.01808	0.001	11.9723	up	0.0001
TCONS_00086990	intergenic	chr8:35208098-35208327	9.5221	0.001	13.2171	up	5e-05
TCONS_00087369	intergenic	chr8:37576109-37576656	1.19927	0.001	10.2279	up	0.00025
TCONS_00087944	intergenic	chr8:41300636-41301208	2.69691	0.001	11.3971	up	5e-05
TCONS_00088321	intergenic	chr8:43870165-43870463	6.32054	0.001	12.6258	up	5e-05
TCONS_00088438	intergenic	chr8:44768276-44768516	0.001	6.50163	-12.6666	down	0.00035
TCONS_00088548	intergenic	chr8:45375374-45375713	4.12219	0.001	12.0092	up	5e-05

## Sheet: Root
	LncRNAs	Categories	Locus	PD_FPKM	CK_FPKM	log2(fold change)	Regulation	P value
	TCONS_00000145	intergenic	chr1:1010880-1011431	0.001	0.633687	-9.30763	down	0.00025
	TCONS_00000230	intergenic	chr1:1690086-1690318	0.001	1.74929	-10.7726	down	0.0049
	TCONS_00000300	intergenic	chr1:2379502-2379705	0.001	10.8235	-13.4019	down	5e-05
	TCONS_00001474	intergenic	chr1:11387276-11387561	2.19699	0.001	11.1013	up	0.0002
	TCONS_00002428	intergenic	chr1:21197924-21198219	2.42725	0.001	11.2451	up	0.0001
	TCONS_00002557	intergenic	chr1:22884352-22884732	0.001	1.53767	-10.5865	down	5e-05
	TCONS_00002700	intergenic	chr1:24659664-24659955	0.001	1.89405	-10.8873	down	0.00095
	TCONS_00002735	intergenic	chr1:24993460-24993737	0.001	3.52718	-11.7843	down	5e-05
	TCONS_00003363	intergenic	chr1:31251459-31251750	2.5452	0.001	11.3136	up	5e-05
	TCONS_00003633	intergenic	chr1:33729768-33730155	1.48453	0.001	10.5358	up	5e-05
	TCONS_00003824	intergenic	chr1:35342317-35342719	0.001	0.96941	-9.92096	down	0.0002
	TCONS_00004070	intergenic	chr1:37172141-37172366	0.001	4.83715	-12.2399	down	0.00045
	TCONS_00004557	intergenic	chr1:40849816-40850098	0.001	1.64633	-10.685	down	0.00095
	TCONS_00005144	intergenic	chr1:45227073-45227391	2.12792	0.001	11.0552	up	5e-05
	TCONS_00006016	intergenic	chr1:51264122-51264480	1.59412	0.001	10.6385	up	5e-05
	TCONS_00006100	intergenic	chr1:51841651-51842166	0.682568	0.001	9.41483	up	0.0002
	TCONS_00007158	intergenic	chr1:7074825-7075198	1.0185	0.001	9.99223	up	0.0002
	TCONS_00007252	intergenic	chr1:7856041-7856687	0.787203	0.001	9.62059	up	5e-05
	TCONS_00008086	intergenic	chr1:14632353-14632556	0.001	8.97255	-13.1313	down	0.00025
	TCONS_00009624	intergenic	chr1:30192024-30192369	1.42704	0.001	10.4788	up	0.0002
	TCONS_00010133	intergenic	chr1:34009687-34010209	0.715022	0.001	9.48184	up	0.0002
	TCONS_00011668	intergenic	chr1:45960466-45960924	0.001	0.915165	-9.83789	down	0.00025
	TCONS_00013245	intergenic	chr2:4066593-4066851	0.001	3.06293	-11.5807	down	0.00015
	TCONS_00013478	intergenic	chr2:5964756-5965186	1.82026	0.001	10.8299	up	5e-05
	TCONS_00013622	intergenic	chr2:7020259-7020592	1.43935	0.001	10.4912	up	0.0002
	TCONS_00014298	intergenic	chr2:12867617-12867969	1.50888	0.001	10.5593	up	0.0002
	TCONS_00014839	intergenic	chr2:17122023-17122342	1.65764	0.001	10.6949	up	0.0002
	TCONS_00014885	intergenic	chr2:17544702-17545136	0.001	1.05633	-10.0448	down	0.00025
	TCONS_00015346	intergenic	chr2:22706151-22707978	1.85443	0.0752667	4.62282	up	0.0406
	TCONS_00015516	intergenic	chr2:24797224-24797655	1.44397	0.001	10.4958	up	5e-05
	TCONS_00015587	intergenic	chr2:25659697-25660018	0.001	1.91814	-10.9055	down	5e-05
	TCONS_00015634	intergenic	chr2:26136241-26136742	0.849267	0.001	9.73007	up	5e-05
	TCONS_00016051	intergenic	chr2:30491246-30491572	0.001	2.42158	-11.2417	down	5e-05
	TCONS_00016748	intergenic	chr2:36586910-36587166	2.03327	0.001	10.9896	up	0.0002
	TCONS_00017461	intergenic	chr2:42172020-42172569	0.603597	0.001	9.23744	up	0.0002
	TCONS_00018151	intergenic	chr2:1436604-1436828	1.17124	0.001	10.1938	up	0.00525
	TCONS_00019054	intergenic	chr2:8179938-8180278	1.40891	0.001	10.4604	up	0.0002
	TCONS_00019185	intergenic	chr2:9436802-9437194	0.001	0.943086	-9.88125	down	0.00095
	TCONS_00019271	intergenic	chr2:10226487-10226743	0.001	3.33787	-11.7047	down	0.00015
	TCONS_00019743	intergenic	chr2:14504819-14505162	1.06729	0.001	10.0597	up	0.0002
	TCONS_00019787	intergenic	chr2:15020628-15020874	0.001	3.25951	-11.6704	down	0.00025
	TCONS_00019918	intergenic	chr2:16154923-16155263	0.001	1.54339	-10.5919	down	0.0001
	TCONS_00020042	intergenic	chr2:17512885-17513204	1.9144	0.001	10.9027	up	0.0001
	TCONS_00020913	intergenic	chr2:27291158-27293921	1.7131	0.508219	1.75309	up	0.0097
	TCONS_00022201	intergenic	chr2:39230235-39230497	0.001	2.32888	-11.1854	down	0.00045
	TCONS_00022316	intergenic	chr2:40106524-40106924	1.17626	0.001	10.2	up	5e-05
	TCONS_00022331	intergenic	chr2:40317428-40317852	1.50308	0.001	10.5537	up	5e-05
	TCONS_00022480	intergenic	chr2:41443790-41444121	0.709756	0.001	9.47118	up	0.0018
	TCONS_00022724	intergenic	chr2:43228967-43229268	1.62413	0.001	10.6655	up	0.0002
	TCONS_00023331	intergenic	chr3:2281037-2281437	0.001	1.60535	-10.6487	down	5e-05
	TCONS_00023458	intergenic	chr3:3118496-3118742	0.001	3.50951	-11.7771	down	0.00025
	TCONS_00024851	intergenic	chr3:19743260-19743717	0.001	0.929784	-9.86075	down	0.00025
	TCONS_00024966	intergenic	chr3:21000036-21000337	0.962458	0.001	9.91058	up	0.0018
	TCONS_00025125	intergenic	chr3:22433676-22434059	0.001	1.50418	-10.5548	down	5e-05
	TCONS_00025309	intergenic	chr3:24720345-24720848	0.842412	0.001	9.71838	up	0.0188
	TCONS_00025477	intergenic	chr3:26531256-26531700	1.06331	0.001	10.0543	up	0.0002
	TCONS_00025584	intergenic	chr3:27415751-27416126	1.21302	0.001	10.2444	up	0.0002
	TCONS_00025619	intergenic	chr3:27903439-27903904	0.001	1.07101	-10.0648	down	5e-05
	TCONS_00026108	intergenic	chr3:31912165-31912376	0.001	5.49936	-12.425	down	0.00045
	TCONS_00026514	intergenic	chr3:35147070-35147341	2.50813	0.001	11.2924	up	0.0002
	TCONS_00026541	intergenic	chr3:35293074-35293276	7.24294	0.001	12.8224	up	0.0002
	TCONS_00026630	intergenic	chr3:36183416-36183625	0.001	2.99169	-11.5467	down	0.0049
	TCONS_00027910	intergenic	chr3:45136137-45136436	1.34065	0.001	10.3887	up	0.00035
	TCONS_00028399	intergenic	chr3:48963956-48964429	1.43523	0.001	10.4871	up	0.0002
	TCONS_00028467	intergenic	chr3:49500368-49500595	4.73395	0.001	12.2088	up	0.0002
	TCONS_00028678	intergenic	chr3:50942165-50942428	0.001	2.67509	-11.3854	down	0.00045
	TCONS_00029089	intergenic	chr3:54030002-54030240	0.001	2.37198	-11.2119	down	0.00285
	TCONS_00029293	intergenic	chr3:55344933-55345241	0.001	1.57792	-10.6238	down	0.00045
	TCONS_00029784	intergenic	chr3:3935733-3936006	0.001	3.68944	-11.8492	down	5e-05
	TCONS_00030328	intergenic	chr3:8673388-8673680	4.23603	0.001	12.0485	up	5e-05
	TCONS_00030627	intergenic	chr3:12086075-12086365	2.26988	0.001	11.1484	up	0.0002
	TCONS_00030819	intergenic	chr3:14751335-14751573	5.25838	0.001	12.3604	up	5e-05
	TCONS_00031398	intergenic	chr3:22159241-22159471	0.001	1.59983	-10.6437	down	0.0049
	TCONS_00032017	intergenic	chr3:28098084-28098352	0.001	2.26216	-11.1435	down	0.00095
	TCONS_00032392	intergenic	chr3:31274105-31274328	7.38127	0.001	12.8497	up	5e-05
	TCONS_00032710	intergenic	chr3:33459230-33459723	0.746171	0.001	9.54336	up	0.0002
	TCONS_00032724	intergenic	chr3:33613844-33614298	1.30812	0.001	10.3533	up	0.0001
	TCONS_00032920	intergenic	chr3:35257029-35257293	2.59083	0.001	11.3392	up	5e-05
	TCONS_00032963	intergenic	chr3:35704089-35704370	3.69429	0.001	11.8511	up	5e-05
	TCONS_00033804	intergenic	chr3:42010076-42010318	0.001	4.04386	-11.9815	down	0.00025
	TCONS_00033948	intergenic	chr3:42956306-42956739	1.34778	0.001	10.3964	up	5e-05
	TCONS_00034508	intergenic	chr3:46903285-46903562	3.4059	0.001	11.7338	up	0.0002
	TCONS_00034603	intergenic	chr3:47658949-47659164	5.47008	0.001	12.4173	up	0.0002
	TCONS_00034848	intergenic	chr3:49476558-49476761	6.82907	0.001	12.7375	up	0.0002
	TCONS_00034875	intergenic	chr3:49610382-49610703	1.51952	0.001	10.5694	up	0.0002
	TCONS_00034917	intergenic	chr3:49803869-49804126	3.16414	0.001	11.6276	up	0.0002
	TCONS_00035009	intergenic	chr3:50391738-50392149	1.71665	0.001	10.7454	up	0.0001
	TCONS_00035200	intergenic	chr3:51708329-51708553	0.001	4.94599	-12.272	down	0.00025
	TCONS_00036113	intergenic	chr4:3216115-3216481	0.001	1.39163	-10.4426	down	0.00025
	TCONS_00036432	intergenic	chr4:5908880-5909157	1.58032	0.001	10.626	up	0.0018
	TCONS_00037216	intergenic	chr4:12695078-12695404	0.001	1.45807	-10.5098	down	0.00095
	TCONS_00037246	intergenic	chr4:13114629-13115196	0.848892	0.001	9.72944	up	0.0002
	TCONS_00037627	intergenic	chr4:17810478-17810734	0.001	2.86958	-11.4866	down	0.00045
	TCONS_00038434	intergenic	chr4:25469398-25469609	6.60442	0.001	12.6892	up	0.0001
	TCONS_00038541	intergenic	chr4:26173061-26173392	1.35962	0.001	10.409	up	0.0002
	TCONS_00038766	intergenic	chr4:27848461-27848974	0.591611	0.001	9.20851	up	0.0002
	TCONS_00039425	intergenic	chr4:32565385-32565801	0.929843	0.001	9.86084	up	0.0002
	TCONS_00039531	intergenic	chr4:33512296-33512659	0.001	0.957969	-9.90384	down	0.0008
	TCONS_00039628	intergenic	chr4:34363289-34363932	0.764023	0.001	9.57747	up	5e-05
	TCONS_00039758	intergenic	chr4:35385152-35385385	3.46674	0.001	11.7594	up	0.0002
	TCONS_00040056	intergenic	chr4:37569397-37569750	1.5377	0.001	10.5866	up	5e-05
	TCONS_00040295	intergenic	chr4:39152372-39152631	3.58994	0.001	11.8097	up	0.0002
	TCONS_00040454	intergenic	chr4:40965602-40965823	5.94985	0.001	12.5386	up	5e-05
	TCONS_00040549	intergenic	chr4:41702610-41702911	2.44794	0.001	11.2574	up	5e-05
	TCONS_00040582	intergenic	chr4:41832611-41832924	2.18517	0.001	11.0935	up	0.0002
	TCONS_00040838	intergenic	chr4:44129178-44129474	0.001	2.11715	-11.0479	down	0.00045
	TCONS_00041315	intergenic	chr4:47692043-47692284	3.3949	0.001	11.7292	up	0.0002
	TCONS_00041576	intergenic	chr4:49588049-49588258	232.226	84.6501	1.45595	up	0.0344
	TCONS_00041608	intergenic	chr4:49795209-49795522	0.001	2.15481	-11.0733	down	0.00015
	TCONS_00041749	intergenic	chr4:50953118-50953544	0.001	0.996964	-9.9614	down	0.00025
	TCONS_00041983	intergenic	chr4:52431866-52432670	0.569017	0.001	9.15233	up	5e-05
	TCONS_00042029	intergenic	chr4:52673805-52674036	2.02465	0.001	10.9835	up	0.0018
	TCONS_00042232	intergenic	chr4:54441402-54441776	1.32386	0.001	10.3705	up	0.0001
	TCONS_00042802	intergenic	chr4:2047917-2048197	2.61533	0.001	11.3528	up	0.0001
	TCONS_00042910	intergenic	chr4:2801534-2803444	1.17363	0.20296	2.53171	up	0.0258
	TCONS_00043339	intergenic	chr4:6445356-6445796	0.73448	0.001	9.52058	up	0.0002
	TCONS_00043966	intergenic	chr4:12053065-12053375	0.001	2.14441	-11.0664	down	5e-05
	TCONS_00044632	intergenic	chr4:19455027-19455332	2.64839	0.001	11.3709	up	5e-05
	TCONS_00046392	intergenic	chr4:33007638-33007896	2.18106	0.001	11.0908	up	0.0002
	TCONS_00046645	intergenic	chr4:35166024-35166460	0.813171	0.001	9.66741	up	0.0002
	TCONS_00046712	intergenic	chr4:35640646-35640903	0.001	3.11513	-11.6051	down	0.00015
	TCONS_00047444	intergenic	chr4:41485858-41486287	1.67567	0.001	10.7105	up	5e-05
	TCONS_00047823	intergenic	chr4:44292538-44292757	0.001	4.69694	-12.1975	down	0.00095
	TCONS_00047943	intergenic	chr4:45091921-45092175	0.001	3.12968	-11.6118	down	0.00015
	TCONS_00048122	intergenic	chr4:46272361-46272721	2.73183	0.001	11.4157	up	5e-05
	TCONS_00048434	intergenic	chr4:48564408-48564627	5.67853	0.001	12.4713	up	0.0002
	TCONS_00048469	intergenic	chr4:48832457-48832811	1.5228	0.001	10.5725	up	5e-05
	TCONS_00048513	intergenic	chr4:49260534-49260927	1.24547	0.001	10.2825	up	0.0002
	TCONS_00048666	intergenic	chr4:50323398-50323659	0.001	1.68474	-10.7183	down	0.0013
	TCONS_00048668	intergenic	chr4:50333584-50333808	3.86124	0.001	11.9148	up	0.0002
	TCONS_00048862	intergenic	chr4:51859837-51860112	0.001	2.68101	-11.3886	down	5e-05
	TCONS_00049128	intergenic	chr4:53786460-53786817	1.33791	0.001	10.3858	up	0.0002
	TCONS_00049465	intergenic	chr4:55888297-55888742	1.36228	0.001	10.4118	up	5e-05
	TCONS_00050361	intergenic	chr5:5258404-5258616	5.97256	0.001	12.5441	up	0.0002
	TCONS_00051001	intergenic	chr5:9678700-9678930	50.4491	637.681	-3.65993	down	5e-05
	TCONS_00051415	intergenic	chr5:13119720-13120327	1.18419	0.001	10.2097	up	5e-05
	TCONS_00051506	intergenic	chr5:13927599-13928112	0.794371	0.001	9.63367	up	0.0002
	TCONS_00051935	intergenic	chr5:17800271-17800583	0.001	1.48415	-10.5354	down	0.00095
	TCONS_00052128	intergenic	chr5:19864104-19864415	1.28232	0.001	10.3245	up	0.0002
	TCONS_00052365	intergenic	chr5:22411794-22412246	0.990721	0.001	9.95234	up	0.0002
	TCONS_00053077	intergenic	chr5:29840906-29841379	2.96506	0.001	11.5338	up	5e-05
	TCONS_00053547	intergenic	chr5:34284868-34285282	0.001	1.60672	-10.6499	down	5e-05
	TCONS_00055210	intergenic	chr5:2376211-2376640	1.11637	0.001	10.1246	up	0.0002
	TCONS_00055566	intergenic	chr5:5549894-5550204	0.001	2.0205	-10.9805	down	0.00015
	TCONS_00055573	intergenic	chr5:5588846-5589062	0.001	6.17563	-12.5924	down	0.00095
	TCONS_00057339	intergenic	chr5:20456407-20456719	0.001	2.04108	-10.9951	down	0.00015
	TCONS_00057374	intergenic	chr5:20982999-20983586	1.7974	0.001	10.8117	up	5e-05
	TCONS_00057679	intergenic	chr5:24912538-24912889	2.73244	0.001	11.416	up	5e-05
	TCONS_00057685	intergenic	chr5:25025006-25025291	0.001	2.78511	-11.4435	down	5e-05
	TCONS_00058914	intergenic	chr5:36116016-36116292	2.42497	0.001	11.2438	up	0.0002
	TCONS_00059335	intergenic	chr5:39689625-39689863	0.001	3.78378	-11.8856	down	0.00095
	TCONS_00059613	intergenic	chr5:41883445-41883894	0.885835	0.001	9.79089	up	0.0002
	TCONS_00060160	intergenic	chr6:2407704-2408181	1.19443	0.001	10.2221	up	0.0002
	TCONS_00060178	intergenic	chr6:2604551-2604882	1.77055	0.001	10.79	up	0.0002
	TCONS_00060706	intergenic	chr6:7648029-7648408	1.82034	0.001	10.83	up	5e-05
	TCONS_00060934	intergenic	chr6:10068373-10068700	0.001	1.98205	-10.9528	down	0.00015
	TCONS_00061345	intergenic	chr6:14903894-14904115	4.42708	0.001	12.1121	up	0.0002
	TCONS_00061762	intergenic	chr6:20473312-20473802	1.21733	0.001	10.2495	up	5e-05
	TCONS_00062236	intergenic	chr6:26405536-26405944	1.37543	0.001	10.4257	up	5e-05
	TCONS_00062684	intergenic	chr6:30861686-30862102	1.38439	0.001	10.435	up	5e-05
	TCONS_00063182	intergenic	chr6:35199964-35200280	1.94369	0.001	10.9246	up	5e-05
	TCONS_00063419	intergenic	chr6:2180858-2181196	1.63858	0.001	10.6782	up	0.0002
	TCONS_00063793	intergenic	chr6:5860082-5860449	0.001	1.61364	-10.6561	down	0.0003
	TCONS_00064526	intergenic	chr6:12815002-12815220	0.001	6.05475	-12.5639	down	0.00025
	TCONS_00064539	intergenic	chr6:12844129-12844688	1.28956	0.001	10.3327	up	5e-05
	TCONS_00064542	intergenic	chr6:12893775-12894132	0.001	1.0614	-10.0518	down	0.00095
	TCONS_00064552	intergenic	chr6:13053536-13053773	0.001	3.36352	-11.7158	down	0.00095
	TCONS_00064779	intergenic	chr6:15692175-15692422	0.001	2.43426	-11.2493	down	0.00095
	TCONS_00064793	intergenic	chr6:15924082-15924520	0.001	0.973859	-9.92757	down	0.00015
	TCONS_00064813	intergenic	chr6:16302030-16302349	0.001	1.92997	-10.9144	down	5e-05
	TCONS_00065212	intergenic	chr6:21696473-21697018	0.707517	0.001	9.46662	up	5e-05
	TCONS_00067109	intergenic	chr7:6171322-6174658	1.09993	0.186761	2.55815	up	0.0189
	TCONS_00067169	intergenic	chr7:6743072-6745336	0.957905	0.210576	2.18554	up	0.04985
	TCONS_00067339	intergenic	chr7:8369390-8369699	1.62778	0.001	10.6687	up	0.0002
	TCONS_00067916	intergenic	chr7:16806913-16811528	1.6296	0.339061	2.2649	up	0.01815
	TCONS_00068339	intergenic	chr7:21271965-21272299	1.739	0.001	10.764	up	5e-05
	TCONS_00068561	intergenic	chr7:23744031-23744252	0.001	3.15253	-11.6223	down	0.001
	TCONS_00068885	intergenic	chr7:26812892-26813323	0.001	0.979915	-9.93651	down	0.0004
	TCONS_00069773	intergenic	chr7:33387665-33388097	1.25826	0.001	10.2972	up	5e-05
	TCONS_00070072	intergenic	chr7:35653178-35653488	2.04432	0.001	10.9974	up	5e-05
	TCONS_00070452	intergenic	chr7:38682492-38682735	0.001	3.4575	-11.7555	down	0.00095
	TCONS_00070807	intergenic	chr7:41416862-41417188	1.68554	0.001	10.719	up	0.0002
	TCONS_00071109	intergenic	chr7:43507418-43507705	0.001	3.74509	-11.8708	down	5e-05
	TCONS_00071420	intergenic	chr7:45834950-45835254	0.001	1.80605	-10.8186	down	0.00045
	TCONS_00072533	intergenic	chr7:5020871-5021233	0.001	1.14846	-10.1655	down	0.00095
	TCONS_00072712	intergenic	chr7:6683393-6683621	0.001	3.8816	-11.9224	down	0.00095
	TCONS_00073291	intergenic	chr7:12650164-12650826	0.628919	0.001	9.29673	up	5e-05
	TCONS_00074116	intergenic	chr7:22833248-22833454	6.14236	0.001	12.5846	up	0.0002
	TCONS_00074770	intergenic	chr7:28729387-28729716	1.32287	0.001	10.3695	up	0.0002
	TCONS_00074864	intergenic	chr7:29420411-29420810	0.900523	0.001	9.81462	up	0.0002
	TCONS_00075030	intergenic	chr7:30612803-30613414	1.39275	0.001	10.4437	up	5e-05
	TCONS_00075119	intergenic	chr7:31288682-31289242	0.767277	0.001	9.5836	up	0.00025
	TCONS_00075339	intergenic	chr7:32818682-32818944	0.001	2.68253	-11.3894	down	0.00045
	TCONS_00075409	intergenic	chr7:33485102-33485563	1.07387	0.001	10.0686	up	0.00025
	TCONS_00075700	intergenic	chr7:35437589-35437964	1.93008	0.001	10.9144	up	5e-05
	TCONS_00076331	intergenic	chr7:39995311-39995515	0.001	3.19864	-11.6432	down	0.0049
	TCONS_00077651	intergenic	chr7:49111507-49111879	1.71085	0.001	10.7405	up	5e-05
	TCONS_00077929	intergenic	chr8:2153362-2153695	0.001	1.67643	-10.7112	down	0.00015
	TCONS_00078807	intergenic	chr8:9660336-9660725	1.24454	0.001	10.2814	up	5e-05
	TCONS_00079648	intergenic	chr8:17997901-17998130	0.001	3.85986	-11.9143	down	0.00095
	TCONS_00080002	intergenic	chr8:22532991-22533267	2.70801	0.001	11.403	up	0.0001
	TCONS_00080242	intergenic	chr8:24961836-24962300	0.884194	0.001	9.78822	up	0.0001
	TCONS_00080393	intergenic	chr8:26341104-26341330	0.001	12.0363	-13.5551	down	0.00015
	TCONS_00080480	intergenic	chr8:27004059-27004302	6.4881	0.001	12.6636	up	5e-05
	TCONS_00081939	intergenic	chr8:37474740-37475103	0.001	1.34853	-10.3972	down	0.00025
	TCONS_00082154	intergenic	chr8:39190283-39190697	0.990939	0.001	9.95265	up	0.0002
	TCONS_00082920	intergenic	chr8:44266279-44266760	0.680847	0.001	9.41119	up	0.0002
	TCONS_00083309	intergenic	chr8:1918007-1918351	1.4062	0.001	10.4576	up	0.0002
	TCONS_00083386	intergenic	chr8:2450429-2450643	4.56019	0.001	12.1549	up	0.0002
	TCONS_00083977	intergenic	chr8:6772401-6772946	0.652237	0.001	9.34925	up	0.0002
	TCONS_00084053	intergenic	chr8:7447530-7447818	0.001	2.1466	-11.0678	down	0.00015
	TCONS_00084143	antisense	chr8:8236408-8237043	0.001	1.02874	-10.0067	down	0.0161
	TCONS_00084145	intergenic	chr8:8263333-8263843	0.001	0.966137	-9.91608	down	5e-05
	TCONS_00085276	intergenic	chr8:18913941-18914262	2.80504	0.001	11.4538	up	5e-05
	TCONS_00085401	intergenic	chr8:20544003-20544378	1.22407	0.001	10.2575	up	0.0002
	TCONS_00085517	intergenic	chr8:22167154-22167357	0.001	7.84217	-12.937	down	0.00045
	TCONS_00085792	intergenic	chr8:25450349-25450603	0.001	2.54882	-11.3156	down	0.00025
	TCONS_00086765	intergenic	chr8:33523943-33524380	1.81785	0.001	10.828	up	5e-05
	TCONS_00086768	intergenic	chr8:33535094-33535550	0.967465	0.001	9.91807	up	0.0002
	TCONS_00087110	intergenic	chr8:35998045-35998281	4.52171	0.001	12.1427	up	5e-05
	TCONS_00087376	intergenic	chr8:37637161-37637398	2.50943	0.001	11.2931	up	0.0002
	TCONS_00088068	intergenic	chr8:42126863-42127423	0.874981	0.001	9.77311	up	0.0002
	TCONS_00088216	intergenic	chr8:43138233-43138765	0.586133	0.001	9.19508	up	0.0002
	TCONS_00088549	intergenic	chr8:45381787-45382264	0.771562	0.001	9.59164	up	5e-05
